# Supplementary material for: Tandem mass tag-based proteomics analysis reveals the multitarget mechanisms of Phyllanthus emblica against liver fibrosis
Source: Front Pharmacol. 2022 Oct 13;13:989995. doi: 10.3389/fphar.2022.989995 (PMC9606415; doi:10.3389/fphar.2022.989995)
Supplement: Supplementary file 3 [file Table1.xlsx]

## Sheet: Model_vs_Control
Accession	Protein Name	Gene Name	Description	Coverage	Unique Peptides	Peptides	PSMs	AAs	MW [kDa]	calc. pI	B7/REF	B8/REF	B11/REF	average Model	A4/REF	A6/REF	A9/REF	average Control	Model/Control	t test p value
ENSRNOP00000040819	stratifin	Sfn	pep chromosome:Rnor_6.0:5:151823887:151824633:-1 gene:ENSRNOG00000033153.4 transcript:ENSRNOT00000043959.4 gene_biotype:protein_coding transcript_biotype:protein_coding gene_symbol:Sfn description:stratifin [Source:RGD Symbol;Acc:1304729]	22.58	2	5	28	248	27.7297	4.77979	0.832154	2.0104	1.77081	1.53779	0.244096	0.258127	0.328082	0.276768	5.55623	0.024935
ENSRNOP00000067217	histone cluster 1 H3 family member A	Hist1h3a	pep chromosome:Rnor_6.0:17:43814773:43815183:-1 gene:ENSRNOG00000046434.1 transcript:ENSRNOT00000073188.1 gene_biotype:protein_coding transcript_biotype:protein_coding gene_symbol:Hist1h3a description:histone cluster 1 H3 family member A [Source:RGD Symbol;Acc:1598076]	33.82	2	7	44	136	15.3945	11.1216	1.39938	1.48072	1.58643	1.48884	0.338342	0.335454	0.371281	0.348359	4.27388	3.27873e-05
ENSRNOP00000015612	S100 calcium binding protein A6	S100a6	pep chromosome:Rnor_6.0:2:190007216:190008511:1 gene:ENSRNOG00000011647.5 transcript:ENSRNOT00000015612.5 gene_biotype:protein_coding transcript_biotype:protein_coding gene_symbol:S100a6 description:S100 calcium binding protein A6 [Source:RGD Symbol;Acc:620264]	24.72	2	3	7	89	10.0283	5.47803	1.50732	1.36588	1.74753	1.54024	0.442381	0.375914	0.468428	0.428908	3.59108	0.000636127
ENSRNOP00000018634	FYN binding protein 1	Fyb1	pep chromosome:Rnor_6.0:2:55835151:55983804:1 gene:ENSRNOG00000013886.7 transcript:ENSRNOT00000018634.6 gene_biotype:protein_coding transcript_biotype:protein_coding gene_symbol:Fyb1 description:FYN binding protein 1 [Source:RGD Symbol;Acc:1563421]	1.57	1	1	1	830	91.3562	7.10791	1.46323	1.48739	1.38712	1.44591	0.548224	0.394638	0.331544	0.424802	3.40373	0.000136463
ENSRNOP00000048897		AABR07049223.1	pep chromosome:Rnor_6.0:5:110831936:110832175:-1 gene:ENSRNOG00000032516.4 transcript:ENSRNOT00000052379.4 gene_biotype:protein_coding transcript_biotype:protein_coding gene_symbol:AABR07049223.1	20.25	1	1	1	79	9.71397	8.93896	1.35536	1.55926	0.844708	1.25311	0.39581	0.321901	0.393465	0.370392	3.3832	0.0145308
ENSRNOP00000041060	metallothionein 1M	Mt1m	pep chromosome:Rnor_6.0:20:3677474:3677847:1 gene:ENSRNOG00000028841.4 transcript:ENSRNOT00000047663.4 gene_biotype:protein_coding transcript_biotype:protein_coding gene_symbol:Mt1m description:metallothionein 1M [Source:RGD Symbol;Acc:2324335]	65.57	3	3	9	61	6.09424	7.85498	1.49686	1.00118	1.7729	1.42365	0.251648	0.499029	0.529659	0.426779	3.33579	0.0146842
ENSRNOP00000001962	rhomboid domain containing 2	Rhbdd2	pep chromosome:Rnor_6.0:12:24092004:24102084:-1 gene:ENSRNOG00000001443.6 transcript:ENSRNOT00000001962.6 gene_biotype:protein_coding transcript_biotype:protein_coding gene_symbol:Rhbdd2 description:rhomboid domain containing 2 [Source:RGD Symbol;Acc:1308231]	4.43	1	1	1	361	39.0431	9.49561	1.10728	1.59441	1.63821	1.44663	0.474407	0.449526	0.377367	0.433767	3.33505	0.00421253
ENSRNOP00000060689	trafficking protein particle complex 9	Trappc9	pep chromosome:Rnor_6.0:7:113681793:114305896:-1 gene:ENSRNOG00000027569.7 transcript:ENSRNOT00000067327.3 gene_biotype:protein_coding transcript_biotype:protein_coding gene_symbol:Trappc9 description:trafficking protein particle complex 9 [Source:MGI Symbol;Acc:MGI:1923760]	3.38	1	3	3	857	95.2859	6.96143	1.22177	1.32401	1.45025	1.33201	0.458145	0.357192	0.520194	0.445177	2.99209	0.000402545
ENSRNOP00000013393	S100 calcium binding protein A11	S100a11	pep chromosome:Rnor_6.0:2:193866951:193868502:1 gene:ENSRNOG00000010105.6 transcript:ENSRNOT00000013393.6 gene_biotype:protein_coding transcript_biotype:protein_coding gene_symbol:S100a11 description:S100 calcium binding protein A11 [Source:RGD Symbol;Acc:1303295]	36.73	3	3	8	98	11.0575	5.89697	1.09455	1.78173	1.50869	1.46166	0.541292	0.477018	0.472693	0.497001	2.94096	0.00865079
ENSRNOP00000067865	leukocyte elastase inhibitor A-like	LOC102553010	pep chromosome:Rnor_6.0:17:32009809:32015071:-1 gene:ENSRNOG00000048358.1 transcript:ENSRNOT00000070876.1 gene_biotype:protein_coding transcript_biotype:protein_coding gene_symbol:LOC102553010 description:leukocyte elastase inhibitor A-like [Source:RGD Symbol;Acc:7739348]	18.27	1	5	11	323	36.8758	6.34131	1.25606	1.57832	1.4082	1.41419	0.509693	0.460043	0.494343	0.488027	2.89778	0.000600778
ENSRNOP00000006835	cysteine rich protein 1	Crip1	pep chromosome:Rnor_6.0:6:137959171:137967042:1 gene:ENSRNOG00000027990.4 transcript:ENSRNOT00000006835.5 gene_biotype:protein_coding transcript_biotype:protein_coding gene_symbol:Crip1 description:cysteine rich protein 1 [Source:RGD Symbol;Acc:1597237]	35.06	3	3	3	77	8.54399	8.57275	1.06555	1.49621	1.62352	1.39509	0.43413	0.537907	0.487803	0.486613	2.86695	0.0060933
ENSRNOP00000069045	interferon stimulated exonuclease gene 20	Isg20	pep chromosome:Rnor_6.0:1:140602542:140608946:1 gene:ENSRNOG00000054561.1 transcript:ENSRNOT00000085570.1 gene_biotype:protein_coding transcript_biotype:protein_coding gene_symbol:Isg20 description:interferon stimulated exonuclease gene 20 [Source:RGD Symbol;Acc:1306407]	11.63	2	2	3	172	19.6011	8.82178	0.937252	1.3032	1.27945	1.1733	0.371597	0.377291	0.489895	0.412928	2.84142	0.00362053
ENSRNOP00000003087	SLAIN motif family, member 2	Slain2	pep chromosome:Rnor_6.0:14:37802365:37871051:-1 gene:ENSRNOG00000002271.6 transcript:ENSRNOT00000003087.5 gene_biotype:protein_coding transcript_biotype:protein_coding gene_symbol:Slain2 description:SLAIN motif family, member 2 [Source:RGD Symbol;Acc:1311593]	1.65	1	1	1	607	65.3198	9.71533	1.03969	1.25915	1.37928	1.22604	0.431444	0.319668	0.571909	0.441007	2.78009	0.00312268
ENSRNOP00000005622	S100 calcium binding protein G	S100g	pep chromosome:Rnor_6.0:X:33443186:33445709:1 gene:ENSRNOG00000004222.5 transcript:ENSRNOT00000005622.5 gene_biotype:protein_coding transcript_biotype:protein_coding gene_symbol:S100g description:S100 calcium binding protein G [Source:RGD Symbol;Acc:2253]	39.24	3	3	4	79	9.03259	5.0083	1.36652	1.23674	1.3907	1.33132	0.433475	0.529763	0.509434	0.490891	2.71206	0.000115407
ENSRNOP00000013979	glutathione peroxidase 8	Gpx8	pep chromosome:Rnor_6.0:2:44903337:44907030:-1 gene:ENSRNOG00000010461.5 transcript:ENSRNOT00000013979.5 gene_biotype:protein_coding transcript_biotype:protein_coding gene_symbol:Gpx8 description:glutathione peroxidase 8 [Source:RGD Symbol;Acc:1307506]	10.05	2	2	2	209	24.1277	9.34912	1.51042	1.44509	1.51481	1.49011	0.61076	0.535336	0.519209	0.555102	2.68438	1.32235e-05
ENSRNOP00000014701	fatty acid binding protein 4	Fabp4	pep chromosome:Rnor_6.0:2:93792601:93797305:1 gene:ENSRNOG00000010805.7 transcript:ENSRNOT00000014701.7 gene_biotype:protein_coding transcript_biotype:protein_coding gene_symbol:Fabp4 description:fatty acid binding protein 4 [Source:RGD Symbol;Acc:69309]	60.61	9	9	26	132	14.7266	7.94287	1.20154	1.38339	1.29051	1.29181	0.485972	0.44928	0.529336	0.488196	2.64609	0.000150709
ENSRNOP00000010601	cytoskeleton-associated protein 4	Ckap4	pep chromosome:Rnor_6.0:7:24939498:24947595:1 gene:ENSRNOG00000008016.6 transcript:ENSRNOT00000010601.6 gene_biotype:protein_coding transcript_biotype:protein_coding gene_symbol:Ckap4 description:cytoskeleton-associated protein 4 [Source:RGD Symbol;Acc:1311989]	54.91	17	17	29	326	36.2937	4.81787	1.37462	1.95383	1.24088	1.52311	0.567047	0.579499	0.628875	0.591807	2.57366	0.0132552
ENSRNOP00000072208	RT1 class Ia, locus A1	RT1-A1	pep chromosome:Rnor_6.0:20:5351621:5421098:1 gene:ENSRNOG00000038999.4 transcript:ENSRNOT00000082538.1 gene_biotype:protein_coding transcript_biotype:protein_coding gene_symbol:RT1-A1 description:RT1 class Ia, locus A1 [Source:RGD Symbol;Acc:1595924]	27.45	1	10	41	368	41.6289	6.21436	1.76854	1.64451	1.05802	1.49036	0.941666	0.363751	0.450412	0.585276	2.54642	0.0331476
ENSRNOP00000044473	tropomyosin 2	Tpm2	pep chromosome:Rnor_6.0:5:59016622:59025631:-1 gene:ENSRNOG00000016731.8 transcript:ENSRNOT00000049000.6 gene_biotype:protein_coding transcript_biotype:protein_coding gene_symbol:Tpm2 description:tropomyosin 2 [Source:RGD Symbol;Acc:1559479]	55.99	7	22	73	284	32.9376	4.66553	1.27684	1.23819	1.53643	1.35049	0.566973	0.486465	0.579977	0.544472	2.48036	0.00119592
ENSRNOP00000063373	coiled coil domain containing 88A	Ccdc88a	pep chromosome:Rnor_6.0:14:113867209:113932263:1 gene:ENSRNOG00000004057.8 transcript:ENSRNOT00000067591.3 gene_biotype:protein_coding transcript_biotype:protein_coding gene_symbol:Ccdc88a description:coiled coil domain containing 88A [Source:RGD Symbol;Acc:1306694]	0.86	1	2	2	1512	173.791	6.63916	1.44504	1.30663	1.62346	1.45838	0.604329	0.591186	0.571579	0.589031	2.47589	0.000705185
ENSRNOP00000051612	cytochrome P450, family 2, subfamily c, polypeptide 24	Cyp2c24	pep chromosome:Rnor_6.0:1:258074860:258139176:1 gene:ENSRNOG00000013241.7 transcript:ENSRNOT00000054729.4 gene_biotype:protein_coding transcript_biotype:protein_coding gene_symbol:Cyp2c24 description:cytochrome P450, family 2, subfamily c, polypeptide 24 [Source:RGD Symbol;Acc:1563697]	27.76	1	16	33	490	55.9054	6.97607	1.58575	1.17944	1.23679	1.334	0.565017	0.504601	0.561182	0.5436	2.454	0.00353957
ENSRNOP00000023054	histone cluster 1 H1 family member a	Hist1h1a	pep chromosome:Rnor_6.0:17:43614101:43614844:-1 gene:ENSRNOG00000017175.6 transcript:ENSRNOT00000023054.6 gene_biotype:protein_coding transcript_biotype:protein_coding gene_symbol:Hist1h1a description:histone cluster 1 H1 family member a [Source:RGD Symbol;Acc:1305706]	42.99	7	10	30	214	21.991	10.9897	1.30969	1.45475	1.41456	1.393	0.595572	0.558303	0.561315	0.57173	2.43646	5.23772e-05
ENSRNOP00000061134	small integral membrane protein 7	Smim7	pep chromosome:Rnor_6.0:16:18975746:18979651:1 gene:ENSRNOG00000042037.1 transcript:ENSRNOT00000066121.1 gene_biotype:protein_coding transcript_biotype:protein_coding gene_symbol:Smim7 description:small integral membrane protein 7 [Source:RGD Symbol;Acc:1588793]	13.33	1	1	1	75	8.57748	8.17725	1.19246	1.30078	1.25077	1.248	0.54253	0.464566	0.558596	0.521897	2.39128	7.01123e-05
ENSRNOP00000028411	cyclin D1	Ccnd1	pep chromosome:Rnor_6.0:1:218090750:218100272:-1 gene:ENSRNOG00000020918.5 transcript:ENSRNOT00000028411.3 gene_biotype:protein_coding transcript_biotype:protein_coding gene_symbol:Ccnd1 description:cyclin D1 [Source:RGD Symbol;Acc:68384]	3.05	1	1	1	295	33.4607	5.10986	1.0148	1.50793	1.3246	1.28244	0.558163	0.611988	0.486378	0.552176	2.32252	0.007931
ENSRNOP00000023469	profilin 2	Pfn2	pep chromosome:Rnor_6.0:2:147955196:148050438:-1 gene:ENSRNOG00000017427.8 transcript:ENSRNOT00000023469.7 gene_biotype:protein_coding transcript_biotype:protein_coding gene_symbol:Pfn2 description:profilin 2 [Source:RGD Symbol;Acc:621826]	31.43	4	4	4	140	14.9923	6.99072	1.25543	1.42773	1.25999	1.31438	0.469473	0.590086	0.645244	0.568268	2.31296	0.000630321
ENSRNOP00000072811	ERBB receptor feedback inhibitor 1	Errfi1	pep chromosome:Rnor_6.0:5:167952728:167966009:1 gene:ENSRNOG00000058186.1 transcript:ENSRNOT00000085315.1 gene_biotype:protein_coding transcript_biotype:protein_coding gene_symbol:Errfi1 description:ERBB receptor feedback inhibitor 1 [Source:RGD Symbol;Acc:1307599]	3.05	1	1	1	459	49.9096	7.86963	1.21061	1.14304	1.64361	1.33242	0.567866	0.501665	0.67188	0.58047	2.29542	0.0102417
ENSRNOP00000059708	hypothetical protein LOC100359583	LOC100359583	pep chromosome:Rnor_6.0:13:89873243:89874008:-1 gene:ENSRNOG00000025731.6 transcript:ENSRNOT00000051368.4 gene_biotype:protein_coding transcript_biotype:protein_coding gene_symbol:LOC100359583 description:hypothetical protein LOC100359583 [Source:RGD Symbol;Acc:2323611]	35.71	6	6	16	112	12.3751	3.84033	1.1023	1.35849	1.18234	1.21438	0.494446	0.515015	0.581383	0.530281	2.29006	0.00103109
ENSRNOP00000046729	olfactory receptor 1073	Olr1073	pep chromosome:Rnor_6.0:7:13378338:13379273:1 gene:ENSRNOG00000031688.3 transcript:ENSRNOT00000042747.3 gene_biotype:protein_coding transcript_biotype:protein_coding gene_symbol:Olr1073 description:olfactory receptor 1073 [Source:RGD Symbol;Acc:1332740]	4.5	1	1	1	311	34.989	7.60596	1.21087	1.50335	1.22807	1.3141	0.620741	0.525589	0.598006	0.581445	2.26005	0.00177865
ENSRNOP00000066198	similar to cell surface receptor FDFACT	RGD1561143	pep chromosome:Rnor_6.0:12:21866077:21923281:-1 gene:ENSRNOG00000046184.2 transcript:ENSRNOT00000075641.2 gene_biotype:protein_coding transcript_biotype:protein_coding gene_symbol:RGD1561143 description:similar to cell surface receptor FDFACT [Source:RGD Symbol;Acc:1561143]	4.74	1	1	1	211	23.7822	8.03076	1.41558	1.33375	1.21052	1.31995	0.623127	0.54179	0.593845	0.586254	2.25149	0.00033383
ENSRNOP00000054446	tropomyosin 1	Tpm1	pep chromosome:Rnor_6.0:8:72814740:72841496:-1 gene:ENSRNOG00000018184.8 transcript:ENSRNOT00000057641.5 gene_biotype:protein_coding transcript_biotype:protein_coding gene_symbol:Tpm1 description:tropomyosin 1 [Source:RGD Symbol;Acc:3898]	62.32	1	24	83	284	32.8277	4.77979	1.16636	1.47748	1.13654	1.26012	0.465349	0.617491	0.599666	0.560835	2.24687	0.00420571
ENSRNOP00000008760	CD44 molecule (Indian blood group)	Cd44	pep chromosome:Rnor_6.0:3:92697833:92749121:-1 gene:ENSRNOG00000006094.8 transcript:ENSRNOT00000008760.7 gene_biotype:protein_coding transcript_biotype:protein_coding gene_symbol:Cd44 description:CD44 molecule (Indian blood group) [Source:RGD Symbol;Acc:2307]	9.62	5	5	10	478	52.8213	5.10986	1.08865	1.44153	1.29453	1.2749	0.487579	0.638786	0.584157	0.570174	2.23599	0.00320348
ENSRNOP00000071894	brain abundant, membrane attached signal protein 1	Basp1	pep chromosome:Rnor_6.0:2:77586424:77632628:-1 gene:ENSRNOG00000046313.2 transcript:ENSRNOT00000073915.2 gene_biotype:protein_coding transcript_biotype:protein_coding gene_symbol:Basp1 description:brain abundant, membrane attached signal protein 1 [Source:RGD Symbol;Acc:621491]	42.47	9	9	23	219	21.7064	4.51318	1.07251	1.42068	1.20361	1.23227	0.557866	0.560534	0.54681	0.55507	2.22002	0.00263361
ENSRNOP00000006798	solute carrier family 39, member 9	Slc39a9	pep chromosome:Rnor_6.0:6:104291071:104326551:1 gene:ENSRNOG00000005052.6 transcript:ENSRNOT00000006798.6 gene_biotype:protein_coding transcript_biotype:protein_coding gene_symbol:Slc39a9 description:solute carrier family 39, member 9 [Source:RGD Symbol;Acc:1311236]	2.79	1	1	1	287	30.1577	6.50732	1.02444	1.39057	1.2042	1.2064	0.725408	0.165197	0.739902	0.543502	2.21968	0.0377044
ENSRNOP00000005677	sterol O-acyltransferase 1	Soat1	pep chromosome:Rnor_6.0:13:74035080:74077783:-1 gene:ENSRNOG00000004111.3 transcript:ENSRNOT00000005677.3 gene_biotype:protein_coding transcript_biotype:protein_coding gene_symbol:Soat1 description:sterol O-acyltransferase 1 [Source:RGD Symbol;Acc:621641]	6.42	3	3	4	545	64.1451	8.83643	1.18356	1.48282	1.22053	1.29564	0.589588	0.527402	0.645894	0.587628	2.20486	0.00211804
ENSRNOP00000008415	olfactory receptor 1121	Olr1121	pep chromosome:Rnor_6.0:8:18719444:18720385:-1 gene:ENSRNOG00000006428.2 transcript:ENSRNOT00000008415.2 gene_biotype:protein_coding transcript_biotype:protein_coding gene_symbol:Olr1121 description:olfactory receptor 1121 [Source:RGD Symbol;Acc:1333021]	2.24	1	1	1	313	34.7642	8.79248	1.194	1.46782	1.3925	1.35144	0.607093	0.663685	0.573856	0.614878	2.1979	0.00101031
ENSRNOP00000022965	histone cluster 1 H2A family member F	Hist1h2af	pep chromosome:Rnor_6.0:17:43627237:43627629:-1 gene:ENSRNOG00000022146.1 transcript:ENSRNOT00000022965.2 gene_biotype:protein_coding transcript_biotype:protein_coding gene_symbol:Hist1h2af description:histone cluster 1 H2A family member F [Source:RGD Symbol;Acc:1564767]	46.15	2	8	45	130	14.1799	10.7407	1.2759	1.36103	1.3939	1.34361	0.533062	0.625787	0.681895	0.613581	2.18978	0.000197766
ENSRNOP00000069247	insulin-like growth factor binding protein 1	Igfbp1	pep chromosome:Rnor_6.0:14:87448692:87453785:1 gene:ENSRNOG00000058780.1 transcript:ENSRNOT00000077177.1 gene_biotype:protein_coding transcript_biotype:protein_coding gene_symbol:Igfbp1 description:insulin-like growth factor binding protein 1 [Source:RGD Symbol;Acc:2872]	10.66	3	3	3	272	29.6644	5.8208	1.05684	1.32025	1.21249	1.19653	0.529591	0.502615	0.609177	0.547128	2.18693	0.00143252
ENSRNOP00000037097	S100 calcium binding protein A10	S100a10	pep chromosome:Rnor_6.0:2:193892589:193901236:1 gene:ENSRNOG00000023226.4 transcript:ENSRNOT00000035240.4 gene_biotype:protein_coding transcript_biotype:protein_coding gene_symbol:S100a10 description:S100 calcium binding protein A10 [Source:RGD Symbol;Acc:628655]	17.89	2	2	4	95	11.0675	6.771	1.19195	1.40639	1.43152	1.34329	0.660755	0.617964	0.5677	0.615473	2.18253	0.00083434
ENSRNOP00000022029	FK506 binding protein 10	Fkbp10	pep chromosome:Rnor_6.0:10:88326337:88338199:1 gene:ENSRNOG00000015941.8 transcript:ENSRNOT00000022029.6 gene_biotype:protein_coding transcript_biotype:protein_coding gene_symbol:Fkbp10 description:FK506 binding protein 10 [Source:RGD Symbol;Acc:1549751]	13.94	6	7	9	581	64.7456	5.50342	1.30107	1.24243	1.32212	1.28854	0.61502	0.539543	0.652507	0.602357	2.13917	7.38923e-05
ENSRNOP00000019025	tumor protein p53 binding protein 1	Tp53bp1	pep chromosome:Rnor_6.0:3:113160000:113231790:-1 gene:ENSRNOG00000013837.8 transcript:ENSRNOT00000019025.8 gene_biotype:protein_coding transcript_biotype:protein_coding gene_symbol:Tp53bp1 description:tumor protein p53 binding protein 1 [Source:RGD Symbol;Acc:1308039]	0.91	1	1	1	1972	212.728	4.64014	1.04915	1.11954	1.22081	1.12984	0.53294	0.499729	0.5641	0.532256	2.12273	0.000357113
ENSRNOP00000015609	RAB3D, member RAS oncogene family	Rab3d	pep chromosome:Rnor_6.0:8:22918699:22929294:-1 gene:ENSRNOG00000011582.5 transcript:ENSRNOT00000015609.5 gene_biotype:protein_coding transcript_biotype:protein_coding gene_symbol:Rab3d description:RAB3D, member RAS oncogene family [Source:RGD Symbol;Acc:620924]	43.84	6	9	32	219	24.2748	4.91943	1.02771	1.45023	1.10105	1.193	0.646519	0.480629	0.562883	0.563343	2.11771	0.0105433
ENSRNOP00000021915	Cd4 molecule	Cd4	pep chromosome:Rnor_6.0:4:157383052:157408176:-1 gene:ENSRNOG00000016294.4 transcript:ENSRNOT00000021915.2 gene_biotype:protein_coding transcript_biotype:protein_coding gene_symbol:Cd4 description:Cd4 molecule [Source:RGD Symbol;Acc:2306]	4.6	2	2	2	457	51.4048	9.33447	1.39662	1.37794	1.25524	1.34327	0.726978	0.620274	0.556141	0.634464	2.11717	0.000443939
ENSRNOP00000007485	ADP-ribosyltransferase 4	Art4	pep chromosome:Rnor_6.0:4:170830851:170841187:-1 gene:ENSRNOG00000005670.5 transcript:ENSRNOT00000007485.5 gene_biotype:protein_coding transcript_biotype:protein_coding gene_symbol:Art4 description:ADP-ribosyltransferase 4 [Source:RGD Symbol;Acc:1306456]	26.47	7	7	10	306	34.1937	8.82178	1.52982	1.04033	1.55847	1.3762	0.692002	0.541889	0.73909	0.65766	2.09257	0.0157476
ENSRNOP00000075702	doublecortin-like kinase 1	Dclk1	pep chromosome:Rnor_6.0:2:144646308:144934025:1 gene:ENSRNOG00000032922.7 transcript:ENSRNOT00000078337.1 gene_biotype:protein_coding transcript_biotype:protein_coding gene_symbol:Dclk1 description:doublecortin-like kinase 1 [Source:RGD Symbol;Acc:68437]	6.31	4	4	4	729	80.9535	8.73389	1.06317	1.52335	1.39377	1.32676	0.608706	0.629758	0.681176	0.63988	2.07345	0.00774518
ENSRNOP00000010660	keratin 7	Krt7	pep chromosome:Rnor_6.0:7:143059764:143075907:1 gene:ENSRNOG00000008057.6 transcript:ENSRNOT00000010660.6 gene_biotype:protein_coding transcript_biotype:protein_coding gene_symbol:Krt7 description:keratin 7 [Source:RGD Symbol;Acc:1310865]	28.23	9	15	57	457	50.7751	5.87158	1.05036	1.66488	1.4665	1.39391	0.756586	0.59065	0.671312	0.672849	2.07166	0.0183061
ENSRNOP00000065338	histone cluster 1 H1 family member d	Hist1h1d	pep chromosome:Rnor_6.0:17:43797721:43798383:-1 gene:ENSRNOG00000048264.2 transcript:ENSRNOT00000075069.2 gene_biotype:protein_coding transcript_biotype:protein_coding gene_symbol:Hist1h1d description:histone cluster 1 H1 family member d [Source:RGD Symbol;Acc:1585568]	43.18	4	13	67	220	22.2202	11.1069	1.17427	1.34256	1.34515	1.28733	0.621682	0.611014	0.635958	0.622884	2.06672	0.000309438
ENSRNOP00000028545	hepcidin antimicrobial peptide	Hamp	pep chromosome:Rnor_6.0:1:89368021:89369960:-1 gene:ENSRNOG00000021029.4 transcript:ENSRNOT00000028545.4 gene_biotype:protein_coding transcript_biotype:protein_coding gene_symbol:Hamp description:hepcidin antimicrobial peptide [Source:RGD Symbol;Acc:70971]	28.57	2	2	4	84	9.27967	8.76318	0.966391	1.38417	1.36716	1.23924	0.571051	0.646962	0.609143	0.609052	2.0347	0.0103546
ENSRNOP00000060692	annexin A13	Anxa13	pep chromosome:Rnor_6.0:7:98217642:98270110:-1 gene:ENSRNOG00000007980.6 transcript:ENSRNOT00000064847.1 gene_biotype:protein_coding transcript_biotype:protein_coding gene_symbol:Anxa13 description:annexin A13 [Source:RGD Symbol;Acc:1307545]	20.38	5	7	12	319	36.1064	6.03662	1.05629	1.56652	1.45828	1.36037	0.709152	0.640684	0.657929	0.669255	2.03266	0.0115641
ENSRNOP00000055317		AABR07049085.1	pep chromosome:Rnor_6.0:5:104362971:104594380:1 gene:ENSRNOG00000006956.9 transcript:ENSRNOT00000058520.5 gene_biotype:protein_coding transcript_biotype:protein_coding gene_symbol:AABR07049085.1	1.8	1	1	1	668	73.6901	5.56689	1.06696	1.07794	1.10444	1.08311	0.524562	0.652307	0.42802	0.534963	2.02465	0.00114125
ENSRNOP00000042637	interferon induced transmembrane protein 1	Ifitm1	pep chromosome:Rnor_6.0:1:213766758:213767815:1 gene:ENSRNOG00000004273.6 transcript:ENSRNOT00000005645.6 gene_biotype:protein_coding transcript_biotype:protein_coding gene_symbol:Ifitm1 description:interferon induced transmembrane protein 1 [Source:RGD Symbol;Acc:1307601]	14.68	2	2	4	109	11.9671	8.66064	1.29891	1.30926	1.39337	1.33385	0.639614	0.7287	0.612702	0.660339	2.01995	0.000127467
ENSRNOP00000060365	golgi integral membrane protein 4	Golim4	pep chromosome:Rnor_6.0:2:174322673:174413236:-1 gene:ENSRNOG00000024213.6 transcript:ENSRNOT00000064588.4 gene_biotype:protein_coding transcript_biotype:protein_coding gene_symbol:Golim4 description:golgi integral membrane protein 4 [Source:RGD Symbol;Acc:1310948]	30.69	1	20	33	681	79.7383	4.89404	1.22487	1.31781	1.26171	1.26813	0.635964	0.568478	0.681273	0.628572	2.01748	0.000113353
ENSRNOP00000026860	desmin	Des	pep chromosome:Rnor_6.0:9:82556573:82564294:1 gene:ENSRNOG00000019810.4 transcript:ENSRNOT00000026860.4 gene_biotype:protein_coding transcript_biotype:protein_coding gene_symbol:Des description:desmin [Source:RGD Symbol;Acc:620686]	66.74	27	31	72	469	53.3901	5.2749	1.25631	1.32011	1.37005	1.31549	0.617858	0.651701	0.695221	0.654927	2.0086	7.72619e-05
ENSRNOP00000048442	neural cell adhesion molecule 1	Ncam1	pep chromosome:Rnor_6.0:8:53839685:53901358:-1 gene:ENSRNOG00000031890.6 transcript:ENSRNOT00000042281.6 gene_biotype:protein_coding transcript_biotype:protein_coding gene_symbol:Ncam1 description:neural cell adhesion molecule 1 [Source:RGD Symbol;Acc:67378]	21.02	15	15	19	842	92.6631	4.89404	1.45421	1.27793	1.37642	1.36952	0.550607	0.826048	0.682257	0.686304	1.9955	0.00194069
ENSRNOP00000015099	anaphase promoting complex subunit 2	Anapc2	pep chromosome:Rnor_6.0:3:2490518:2502248:1 gene:ENSRNOG00000011295.7 transcript:ENSRNOT00000015099.7 gene_biotype:protein_coding transcript_biotype:protein_coding gene_symbol:Anapc2 description:anaphase promoting complex subunit 2 [Source:RGD Symbol;Acc:1305546]	2.39	2	2	2	836	95.3128	5.2876	1.1127	1.32711	1.29379	1.24454	0.53711	0.702612	0.641497	0.627073	1.98467	0.00168814
ENSRNOP00000056600	serpin family B member 1A	Serpinb1a	pep chromosome:Rnor_6.0:17:32904119:32911495:1 gene:ENSRNOG00000016581.6 transcript:ENSRNOT00000059854.3 gene_biotype:protein_coding transcript_biotype:protein_coding gene_symbol:Serpinb1a description:serpin family B member 1A [Source:RGD Symbol;Acc:1306203]	39.58	10	14	25	379	42.6998	6.31592	1.16039	1.27144	1.31509	1.24897	0.673829	0.598755	0.618668	0.630417	1.98118	0.000269907
ENSRNOP00000053019	phosphoglycerate dehydrogenase	Phgdh	pep chromosome:Rnor_6.0:2:200484246:200513564:-1 gene:ENSRNOG00000019328.6 transcript:ENSRNOT00000056173.2 gene_biotype:protein_coding transcript_biotype:protein_coding gene_symbol:Phgdh description:phosphoglycerate dehydrogenase [Source:RGD Symbol;Acc:61987]	45.03	19	19	36	533	56.4572	6.7124	1.15218	1.30806	1.24479	1.23501	0.645791	0.590965	0.638024	0.624927	1.97625	0.000227966
ENSRNOP00000018402	latexin	Lxn	pep chromosome:Rnor_6.0:2:164628566:164634434:-1 gene:ENSRNOG00000013572.5 transcript:ENSRNOT00000018402.5 gene_biotype:protein_coding transcript_biotype:protein_coding gene_symbol:Lxn description:latexin [Source:RGD Symbol;Acc:68361]	16.14	3	3	3	223	25.5636	6.15088	1.25339	1.21661	1.47083	1.31361	0.728032	0.64247	0.62477	0.665091	1.97508	0.00161978
ENSRNOP00000025624	hyaluronan and proteoglycan link protein 2	Hapln2	pep chromosome:Rnor_6.0:2:187396349:187401786:-1 gene:ENSRNOG00000018870.7 transcript:ENSRNOT00000025624.7 gene_biotype:protein_coding transcript_biotype:protein_coding gene_symbol:Hapln2 description:hyaluronan and proteoglycan link protein 2 [Source:RGD Symbol;Acc:621854]	1.76	1	1	1	341	37.9943	9.08545	1.12438	1.13642	1.27353	1.17811	0.653517	0.512704	0.62398	0.596734	1.97426	0.000825804
ENSRNOP00000072116	clusterin	Clu	pep chromosome:Rnor_6.0:15:42640146:42665848:1 gene:ENSRNOG00000016460.7 transcript:ENSRNOT00000078861.1 gene_biotype:protein_coding transcript_biotype:protein_coding gene_symbol:Clu description:clusterin [Source:RGD Symbol;Acc:3907]	37.58	14	14	36	447	51.3873	5.80811	0.989491	1.45088	1.24908	1.22982	0.586065	0.617037	0.67104	0.624714	1.96861	0.011204
ENSRNOP00000062958	UDP glucuronosyltransferase family 1 member A9	Ugt1a9	pep chromosome:Rnor_6.0:9:95285592:95302822:1 gene:ENSRNOG00000018740.8 transcript:ENSRNOT00000063853.4 gene_biotype:protein_coding transcript_biotype:protein_coding gene_symbol:Ugt1a9 description:UDP glucuronosyltransferase family 1 member A9 [Source:RGD Symbol;Acc:1549771]	30.96	4	14	84	533	59.9919	8.39697	0.991732	1.64215	1.11368	1.24919	0.620007	0.660648	0.630342	0.636999	1.96105	0.0376136
ENSRNOP00000024030	transgelin	Tagln	pep chromosome:Rnor_6.0:8:50222896:50228369:-1 gene:ENSRNOG00000017628.6 transcript:ENSRNOT00000024030.6 gene_biotype:protein_coding transcript_biotype:protein_coding gene_symbol:Tagln description:transgelin [Source:RGD Symbol;Acc:3723]	77.61	16	16	62	201	22.5883	8.83643	1.25413	1.27518	1.36919	1.2995	0.66711	0.620775	0.700814	0.6629	1.96033	0.000113608
ENSRNOP00000023014	four and a half LIM domains 2	Fhl2	pep chromosome:Rnor_6.0:9:49920854:49950093:-1 gene:ENSRNOG00000016866.3 transcript:ENSRNOT00000023014.3 gene_biotype:protein_coding transcript_biotype:protein_coding gene_symbol:Fhl2 description:four and a half LIM domains 2 [Source:RGD Symbol;Acc:61963]	55.56	14	15	20	279	32.0645	7.29834	1.31601	1.28957	1.36961	1.32507	0.660252	0.660724	0.713937	0.678304	1.9535	2.57035e-05
ENSRNOP00000019121	RAB32, member RAS oncogene family	Rab32	pep chromosome:Rnor_6.0:1:4637491:4653210:-1 gene:ENSRNOG00000014258.4 transcript:ENSRNOT00000019121.4 gene_biotype:protein_coding transcript_biotype:protein_coding gene_symbol:Rab32 description:RAB32, member RAS oncogene family [Source:RGD Symbol;Acc:1559997]	42.15	6	8	10	223	25.2438	7.37158	1.19601	1.36496	1.2125	1.25782	0.659774	0.670033	0.603364	0.64439	1.95196	0.000441233
ENSRNOP00000013321	cytochrome P450, family 4, subfamily b, polypeptide 1	Cyp4b1	pep chromosome:Rnor_6.0:5:134508730:134526089:-1 gene:ENSRNOG00000055078.1 transcript:ENSRNOT00000013321.6 gene_biotype:protein_coding transcript_biotype:protein_coding gene_symbol:Cyp4b1 description:cytochrome P450, family 4, subfamily b, polypeptide 1 [Source:RGD Symbol;Acc:2480]	27.2	12	12	20	511	58.8982	8.646	0.892391	1.38152	1.38587	1.21993	0.624959	0.543005	0.707268	0.625077	1.95164	0.0251487
ENSRNOP00000014704	solute carrier family 25 member 4	Slc25a4	pep chromosome:Rnor_6.0:16:49266903:49270698:1 gene:ENSRNOG00000010830.4 transcript:ENSRNOT00000014704.4 gene_biotype:protein_coding transcript_biotype:protein_coding gene_symbol:Slc25a4 description:solute carrier family 25 member 4 [Source:RGD Symbol;Acc:620352]	60.74	8	17	64	298	32.8832	9.74463	1.13322	1.4307	1.26523	1.27638	0.638993	0.621884	0.705153	0.655343	1.94765	0.00228654
ENSRNOP00000052876	fibrillin 1	Fbn1	pep chromosome:Rnor_6.0:3:117569697:117766120:-1 gene:ENSRNOG00000007302.7 transcript:ENSRNOT00000056022.3 gene_biotype:protein_coding transcript_biotype:protein_coding gene_symbol:Fbn1 description:fibrillin 1 [Source:RGD Symbol;Acc:620908]	19.43	47	47	65	2872	311.738	4.93213	1.34456	1.25371	1.34704	1.3151	0.66881	0.689824	0.668418	0.675684	1.94633	3.48088e-05
ENSRNOP00000014502	lymphocyte cytosolic protein 1	Lcp1	pep chromosome:Rnor_6.0:15:57221292:57277809:1 gene:ENSRNOG00000010319.6 transcript:ENSRNOT00000014502.5 gene_biotype:protein_coding transcript_biotype:protein_coding gene_symbol:Lcp1 description:lymphocyte cytosolic protein 1 [Source:RGD Symbol;Acc:1308288]	56.62	28	31	74	627	70.0777	5.2876	1.24215	1.32048	1.25583	1.27282	0.673944	0.633341	0.659023	0.655436	1.94194	2.13827e-05
ENSRNOP00000027860	HtrA serine peptidase 1	Htra1	pep chromosome:Rnor_6.0:1:201499028:201548513:1 gene:ENSRNOG00000020533.4 transcript:ENSRNOT00000027860.4 gene_biotype:protein_coding transcript_biotype:protein_coding gene_symbol:Htra1 description:HtrA serine peptidase 1 [Source:RGD Symbol;Acc:69235]	7.29	4	4	5	480	51.2977	7.6499	1.09732	1.14196	1.69397	1.31108	0.697644	0.607469	0.720336	0.67515	1.94192	0.0310199
ENSRNOP00000003605	laminin subunit gamma 1	Lamc1	pep chromosome:Rnor_6.0:13:70658707:70783515:-1 gene:ENSRNOG00000002680.7 transcript:ENSRNOT00000003605.7 gene_biotype:protein_coding transcript_biotype:protein_coding gene_symbol:Lamc1 description:laminin subunit gamma 1 [Source:RGD Symbol;Acc:621052]	24.52	34	34	42	1607	177.273	5.22412	1.09575	1.39759	1.36174	1.28503	0.671215	0.593143	0.727049	0.663802	1.93586	0.00378437
ENSRNOP00000003320	family with sequence similarity 129, member A	Fam129a	pep chromosome:Rnor_6.0:13:68949665:69101588:1 gene:ENSRNOG00000002403.6 transcript:ENSRNOT00000003320.6 gene_biotype:protein_coding transcript_biotype:protein_coding gene_symbol:Fam129a description:family with sequence similarity 129, member A [Source:RGD Symbol;Acc:71088]	37.67	26	26	40	937	103.401	4.70361	1.04797	1.26649	1.24605	1.18683	0.607997	0.617063	0.61468	0.613247	1.93533	0.00119109
ENSRNOP00000062744	myosin heavy chain 10	Myh10	pep chromosome:Rnor_6.0:10:55275411:55406732:1 gene:ENSRNOG00000002886.6 transcript:ENSRNOT00000065895.1 gene_biotype:protein_coding transcript_biotype:protein_coding gene_symbol:Myh10 description:myosin heavy chain 10 [Source:RGD Symbol;Acc:71000]	52.53	70	105	236	1976	228.857	5.5415	1.37924	1.19758	1.30715	1.29466	0.685732	0.644909	0.676377	0.669006	1.93519	0.000322429
ENSRNOP00000011945	glycoprotein nmb	Gpnmb	pep chromosome:Rnor_6.0:4:78694447:78715683:1 gene:ENSRNOG00000008816.4 transcript:ENSRNOT00000011945.4 gene_biotype:protein_coding transcript_biotype:protein_coding gene_symbol:Gpnmb description:glycoprotein nmb [Source:RGD Symbol;Acc:71008]	8.22	5	5	11	572	63.6909	7.10791	1.1467	1.25936	1.54208	1.31605	0.765252	0.564798	0.712669	0.680907	1.93279	0.0085813
ENSRNOP00000013913	glutathione peroxidase 7	Gpx7	pep chromosome:Rnor_6.0:5:128001761:128009735:-1 gene:ENSRNOG00000009751.7 transcript:ENSRNOT00000013913.6 gene_biotype:protein_coding transcript_biotype:protein_coding gene_symbol:Gpx7 description:glutathione peroxidase 7 [Source:RGD Symbol;Acc:1306999]	48.39	7	7	11	186	21.0757	7.85498	1.29244	1.35792	1.28147	1.31061	0.641326	0.681365	0.712557	0.678416	1.93187	3.65485e-05
ENSRNOP00000073812	kininogen 1	Kng1	pep chromosome:Rnor_6.0:11:81421676:81444621:-1 gene:ENSRNOG00000030387.5 transcript:ENSRNOT00000084867.1 gene_biotype:protein_coding transcript_biotype:protein_coding gene_symbol:Kng1 description:kininogen 1 [Source:RGD Symbol;Acc:1359376]	59.07	24	24	124	430	47.6734	6.354	1.23897	0.876819	1.27702	1.13094	0.575628	0.593417	0.588995	0.586013	1.92988	0.0129599
ENSRNOP00000075258	slit guidance ligand 2	Slit2	pep chromosome:Rnor_6.0:14:66831877:66978499:-1 gene:ENSRNOG00000003840.7 transcript:ENSRNOT00000081601.1 gene_biotype:protein_coding transcript_biotype:protein_coding gene_symbol:Slit2 description:slit guidance ligand 2 [Source:RGD Symbol;Acc:69310]	0.45	1	1	1	1332	147.35	6.80029	1.18656	1.36335	1.38139	1.31043	0.643656	0.733181	0.662062	0.679633	1.92815	0.00074614
ENSRNOP00000014603	methylenetetrahydrofolate dehydrogenase (NADP+ dependent) 2, methenyltetrahydrofolate cyclohydrolase	Mthfd2	pep chromosome:Rnor_6.0:4:115004448:115015965:-1 gene:ENSRNOG00000010833.5 transcript:ENSRNOT00000014603.5 gene_biotype:protein_coding transcript_biotype:protein_coding gene_symbol:Mthfd2 description:methylenetetrahydrofolate dehydrogenase (NADP+ dependent) 2, methenyltetrahydrofolate cyclohydrolase [Source:RGD Symbol;Acc:1311313]	1.72	1	1	1	349	37.6931	8.51416	1.249	1.42147	1.10567	1.25871	0.613277	0.641338	0.704192	0.652936	1.92778	0.00312279
ENSRNOP00000015473	S100 calcium binding protein A8	S100a8	pep chromosome:Rnor_6.0:2:190073815:190074354:1 gene:ENSRNOG00000011557.3 transcript:ENSRNOT00000015473.3 gene_biotype:protein_coding transcript_biotype:protein_coding gene_symbol:S100a8 description:S100 calcium binding protein A8 [Source:RGD Symbol;Acc:620265]	70.79	7	8	22	89	10.2321	6.04932	0.960928	1.34153	1.17165	1.15804	0.523505	0.602832	0.676425	0.600921	1.9271	0.0093279
ENSRNOP00000009697	grancalcin	Gca	pep chromosome:Rnor_6.0:3:48626038:48661317:1 gene:ENSRNOG00000007359.7 transcript:ENSRNOT00000009697.7 gene_biotype:protein_coding transcript_biotype:protein_coding gene_symbol:Gca description:grancalcin [Source:RGD Symbol;Acc:1306589]	15	4	4	5	220	24.5686	5.07178	1.21276	1.35158	1.25711	1.27382	0.672077	0.615071	0.697138	0.661429	1.92586	0.00021038
ENSRNOP00000017271	dipeptidylpeptidase 7	Dpp7	pep chromosome:Rnor_6.0:3:2569135:2573387:-1 gene:ENSRNOG00000012640.3 transcript:ENSRNOT00000017271.3 gene_biotype:protein_coding transcript_biotype:protein_coding gene_symbol:Dpp7 description:dipeptidylpeptidase 7 [Source:RGD Symbol;Acc:71073]	27.6	9	9	15	500	55.079	5.04639	1.26804	1.20042	1.46414	1.31087	0.67981	0.689755	0.674922	0.681496	1.92351	0.00135826
ENSRNOP00000021954	coactosin-like F-actin binding protein 1	Cotl1	pep chromosome:Rnor_6.0:19:52465087:52499433:-1 gene:ENSRNOG00000016257.7 transcript:ENSRNOT00000021954.7 gene_biotype:protein_coding transcript_biotype:protein_coding gene_symbol:Cotl1 description:coactosin-like F-actin binding protein 1 [Source:RGD Symbol;Acc:1305498]	79.58	12	12	33	142	15.922	5.40186	1.26794	1.22019	1.27059	1.25291	0.637928	0.663711	0.655359	0.652333	1.92066	4.86765e-06
ENSRNOP00000025652	UDP glucuronosyltransferase family 1 member A9	Ugt1a9	pep chromosome:Rnor_6.0:9:95202632:95302822:1 gene:ENSRNOG00000018740.8 transcript:ENSRNOT00000025652.8 gene_biotype:protein_coding transcript_biotype:protein_coding gene_symbol:Ugt1a9 description:UDP glucuronosyltransferase family 1 member A9 [Source:RGD Symbol;Acc:1549771]	35.59	7	16	95	531	59.5326	8.33838	1.13833	1.25685	1.222	1.20573	0.623621	0.57099	0.694501	0.629704	1.91475	0.000328553
ENSRNOP00000018442	kelch repeat and BTB domain containing 2	Kbtbd2	pep chromosome:Rnor_6.0:4:87088759:87111025:-1 gene:ENSRNOG00000013809.5 transcript:ENSRNOT00000018442.5 gene_biotype:protein_coding transcript_biotype:protein_coding gene_symbol:Kbtbd2 description:kelch repeat and BTB domain containing 2 [Source:RGD Symbol;Acc:1310317]	1.44	1	1	1	623	71.2832	5.61768	1.13012	1.45403	1.32603	1.30339	0.688521	0.698561	0.657662	0.681581	1.91231	0.00281507
ENSRNOP00000063646	3-oxoacid CoA transferase 1	Oxct1	pep chromosome:Rnor_6.0:2:53859737:54007756:1 gene:ENSRNOG00000043094.3 transcript:ENSRNOT00000065313.3 gene_biotype:protein_coding transcript_biotype:protein_coding gene_symbol:Oxct1 description:3-oxoacid CoA transferase 1 [Source:RGD Symbol;Acc:1584008]	18.08	6	6	7	520	56.1681	8.47021	1.16855	1.3256	1.27019	1.25478	0.650675	0.674069	0.643868	0.656204	1.91218	0.000216975
ENSRNOP00000076324	gamma-glutamyltransferase 1	Ggt1	pep chromosome:Rnor_6.0:20:14020917:14025067:-1 gene:ENSRNOG00000047697.3 transcript:ENSRNOT00000093430.1 gene_biotype:protein_coding transcript_biotype:protein_coding gene_symbol:Ggt1 description:gamma-glutamyltransferase 1 [Source:RGD Symbol;Acc:2683]	13.19	4	4	4	326	35.7994	6.96143	1.07633	1.20583	1.41924	1.2338	0.660949	0.654332	0.639395	0.651559	1.89361	0.00436121
ENSRNOP00000041502	ATP binding cassette subfamily C member 3	Abcc3	pep chromosome:Rnor_6.0:10:82047863:82116621:-1 gene:ENSRNOG00000002948.7 transcript:ENSRNOT00000051497.5 gene_biotype:protein_coding transcript_biotype:protein_coding gene_symbol:Abcc3 description:ATP binding cassette subfamily C member 3 [Source:RGD Symbol;Acc:71101]	21.78	25	27	36	1520	168.331	6.88818	1.05457	1.32744	1.24983	1.21061	0.655857	0.586474	0.685793	0.642708	1.88361	0.00276525
ENSRNOP00000029762	myeloid cell nuclear differentiation antigen	Mnda	pep chromosome:Rnor_6.0:13:92073668:92089980:-1 gene:ENSRNOG00000003486.5 transcript:ENSRNOT00000036040.3 gene_biotype:protein_coding transcript_biotype:protein_coding gene_symbol:Mnda description:myeloid cell nuclear differentiation antigen [Source:RGD Symbol;Acc:1306089]	19.41	8	8	13	438	49.7036	9.05615	1.16746	1.41581	1.33409	1.30579	0.658979	0.744185	0.677553	0.693572	1.8827	0.00139046
ENSRNOP00000024601	glutathione S-transferase pi 1	Gstp1	pep chromosome:Rnor_6.0:1:219291679:219294147:-1 gene:ENSRNOG00000018237.4 transcript:ENSRNOT00000024601.4 gene_biotype:protein_coding transcript_biotype:protein_coding gene_symbol:Gstp1 description:glutathione S-transferase pi 1 [Source:RGD Symbol;Acc:2758]	51.9	9	9	51	210	23.4241	7.35693	1.02522	1.4005	1.53861	1.32144	0.719203	0.680709	0.706037	0.701983	1.88244	0.0157634
ENSRNOP00000011208	transgelin 2	Tagln2	pep chromosome:Rnor_6.0:13:90807199:90814119:-1 gene:ENSRNOG00000008301.7 transcript:ENSRNOT00000011208.7 gene_biotype:protein_coding transcript_biotype:protein_coding gene_symbol:Tagln2 description:transgelin 2 [Source:RGD Symbol;Acc:1310840]	75.38	15	15	59	199	22.3791	8.25049	1.15466	1.32704	1.30102	1.26091	0.697013	0.64689	0.668846	0.670916	1.87938	0.000445829
ENSRNOP00000026633	CD9 molecule	Cd9	pep chromosome:Rnor_6.0:4:157977162:158010166:-1 gene:ENSRNOG00000019556.7 transcript:ENSRNOT00000026633.7 gene_biotype:protein_coding transcript_biotype:protein_coding gene_symbol:Cd9 description:CD9 molecule [Source:RGD Symbol;Acc:2318]	7.52	3	3	4	226	25.1979	7.26904	1.29014	1.55756	1.28357	1.37709	0.729207	0.674976	0.798827	0.734337	1.87529	0.00270227
ENSRNOP00000071984	heme binding protein 2	Hebp2	pep chromosome:Rnor_6.0:1:13714440:13719829:-1 gene:ENSRNOG00000053735.1 transcript:ENSRNOT00000079522.1 gene_biotype:protein_coding transcript_biotype:protein_coding gene_symbol:Hebp2 description:heme binding protein 2 [Source:RGD Symbol;Acc:1311553]	23.65	4	4	4	203	22.9361	4.57666	1.12384	1.43348	1.14796	1.23509	0.662701	0.620601	0.696235	0.659846	1.87179	0.00483408
ENSRNOP00000026496	coronin 1A	Coro1a	pep chromosome:Rnor_6.0:1:198123884:198128857:-1 gene:ENSRNOG00000019430.3 transcript:ENSRNOT00000026496.3 gene_biotype:protein_coding transcript_biotype:protein_coding gene_symbol:Coro1a description:coronin 1A [Source:RGD Symbol;Acc:620009]	36.88	16	17	32	461	51.033	6.48096	1.14221	1.31477	1.28083	1.24594	0.665676	0.675102	0.660074	0.666951	1.86811	0.000397636
ENSRNOP00000015351	S100 calcium binding protein A9	S100a9	pep chromosome:Rnor_6.0:2:190097554:190100276:-1 gene:ENSRNOG00000011483.5 transcript:ENSRNOT00000015351.5 gene_biotype:protein_coding transcript_biotype:protein_coding gene_symbol:S100a9 description:S100 calcium binding protein A9 [Source:RGD Symbol;Acc:620267]	29.32	6	6	13	133	15.2104	8.04541	0.950654	1.48909	1.04861	1.16279	0.576407	0.703121	0.588775	0.622768	1.86712	0.0339018
ENSRNOP00000001990	cytochrome P450, family 2, subfamily c, polypeptide 55-like	LOC100361492	pep chromosome:Rnor_6.0:1:258210344:258252448:1 gene:ENSRNOG00000001466.6 transcript:ENSRNOT00000001990.5 gene_biotype:protein_coding transcript_biotype:protein_coding gene_symbol:LOC100361492 description:cytochrome P450, family 2, subfamily c, polypeptide 55-like [Source:RGD Symbol;Acc:2320073]	40.16	4	21	47	488	55.9167	7.26904	1.21137	1.46439	1.25228	1.30935	0.643602	0.736873	0.723357	0.701277	1.86709	0.00190173
ENSRNOP00000036880	keratin 20	Krt20	pep chromosome:Rnor_6.0:10:87342688:87351030:-1 gene:ENSRNOG00000027139.5 transcript:ENSRNOT00000034889.5 gene_biotype:protein_coding transcript_biotype:protein_coding gene_symbol:Krt20 description:keratin 20 [Source:RGD Symbol;Acc:628646]	41.07	16	20	23	431	49.0689	5.50342	0.941116	1.38495	1.63843	1.3215	0.694672	0.69313	0.736583	0.708128	1.86618	0.0398389
ENSRNOP00000072344	EGF containing fibulin extracellular matrix protein 2	Efemp2	pep chromosome:Rnor_6.0:1:220854403:220861420:1 gene:ENSRNOG00000020587.6 transcript:ENSRNOT00000080520.1 gene_biotype:protein_coding transcript_biotype:protein_coding gene_symbol:Efemp2 description:EGF containing fibulin extracellular matrix protein 2 [Source:RGD Symbol;Acc:1359496]	22.57	7	7	9	443	49.3542	4.89404	1.17815	1.29287	1.2532	1.24141	0.690846	0.59834	0.714113	0.667766	1.85905	0.00029967
ENSRNOP00000015958	S100 calcium-binding protein A4	S100a4	pep chromosome:Rnor_6.0:2:189997129:189999604:1 gene:ENSRNOG00000011821.4 transcript:ENSRNOT00000015958.4 gene_biotype:protein_coding transcript_biotype:protein_coding gene_symbol:S100a4 description:S100 calcium-binding protein A4 [Source:RGD Symbol;Acc:3245]	16.83	2	2	4	101	11.7687	5.12256	1.21733	1.24162	1.27777	1.24557	0.731361	0.610198	0.668553	0.670037	1.85896	0.000124526
ENSRNOP00000028642	TNF alpha induced protein 8 like 2	Tnfaip8l2	pep chromosome:Rnor_6.0:2:196309790:196323881:-1 gene:ENSRNOG00000021100.4 transcript:ENSRNOT00000028642.4 gene_biotype:protein_coding transcript_biotype:protein_coding gene_symbol:Tnfaip8l2 description:TNF alpha induced protein 8 like 2 [Source:RGD Symbol;Acc:1310519]	4.35	1	1	1	184	20.7379	7.59131	1.17277	1.45824	1.23866	1.28989	0.663529	0.689161	0.733312	0.695334	1.85506	0.00257468
ENSRNOP00000071684	Bruton tyrosine kinase	Btk	pep chromosome:Rnor_6.0:X:105360922:105390580:-1 gene:ENSRNOG00000052407.1 transcript:ENSRNOT00000077547.1 gene_biotype:protein_coding transcript_biotype:protein_coding gene_symbol:Btk description:Bruton tyrosine kinase [Source:RGD Symbol;Acc:1359683]	1.66	1	1	1	662	77.1129	8.22119	1.03448	1.32962	1.23486	1.19965	0.724489	0.746052	0.470107	0.646883	1.85451	0.0112338
ENSRNOP00000009008	sulfatase modifying factor 1	Sumf1	pep chromosome:Rnor_6.0:4:140139003:140220487:-1 gene:ENSRNOG00000006813.5 transcript:ENSRNOT00000009008.5 gene_biotype:protein_coding transcript_biotype:protein_coding gene_symbol:Sumf1 description:sulfatase modifying factor 1 [Source:RGD Symbol;Acc:1309939]	16.67	5	5	5	372	40.0541	6.31592	1.09533	1.23532	1.20084	1.17716	0.634812	0.583372	0.697757	0.638647	1.84321	0.000549846
ENSRNOP00000062926	OTU deubiquitinase with linear linkage specificity like	Otulinl	pep chromosome:Rnor_6.0:2:80383643:80408672:-1 gene:ENSRNOG00000012109.7 transcript:ENSRNOT00000067638.3 gene_biotype:protein_coding transcript_biotype:protein_coding gene_symbol:Otulinl description:OTU deubiquitinase with linear linkage specificity like [Source:RGD Symbol;Acc:1563205]	5.41	2	2	2	351	41.5424	9.42236	1.23603	1.37231	1.26481	1.29105	0.690307	0.702562	0.716641	0.70317	1.83604	0.00015342
ENSRNOP00000059900	proteoglycan 4	Prg4	pep chromosome:Rnor_6.0:13:67672878:67688477:-1 gene:ENSRNOG00000002385.7 transcript:ENSRNOT00000068148.3 gene_biotype:protein_coding transcript_biotype:protein_coding gene_symbol:Prg4 description:proteoglycan 4 [Source:RGD Symbol;Acc:1308976]	25.28	23	23	31	1060	115.743	8.96826	1.12435	1.01002	1.15329	1.09588	0.604593	0.613224	0.576115	0.597977	1.83265	0.000384426
ENSRNOP00000020265	interferon induced transmembrane protein 3	Ifitm3	pep chromosome:Rnor_6.0:1:213810696:213811901:-1 gene:ENSRNOG00000015078.7 transcript:ENSRNOT00000020265.7 gene_biotype:protein_coding transcript_biotype:protein_coding gene_symbol:Ifitm3 description:interferon induced transmembrane protein 3 [Source:RGD Symbol;Acc:1595844]	36.5	3	3	5	137	14.9616	7.89893	1.1259	1.29139	1.28421	1.23383	0.623248	0.75767	0.639848	0.673589	1.83173	0.00122431
ENSRNOP00000009375	phosphatidylinositol-4,5-bisphosphate 4-phosphatase 2	Pip4p2	pep chromosome:Rnor_6.0:5:28395296:28442924:1 gene:ENSRNOG00000006697.7 transcript:ENSRNOT00000009375.7 gene_biotype:protein_coding transcript_biotype:protein_coding gene_symbol:Pip4p2 description:phosphatidylinositol-4,5-bisphosphate 4-phosphatase 2 [Source:RGD Symbol;Acc:1306225]	27.63	4	4	4	257	28.0052	8.67529	1.08491	1.35024	1.70289	1.37935	0.694752	0.833512	0.731908	0.753391	1.83085	0.0271038
ENSRNOP00000071623	tRNA (adenine(58)-N(1))-methyltransferase catalytic subunit TRMT61A	LOC103692719	pep chromosome:Rnor_6.0:6:136150785:136250752:1 gene:ENSRNOG00000011398.4 transcript:ENSRNOT00000078211.1 gene_biotype:protein_coding transcript_biotype:protein_coding gene_symbol:LOC103692719 description:tRNA (adenine(58)-N(1))-methyltransferase catalytic subunit TRMT61A [Source:RGD Symbol;Acc:9330187]	11.38	3	3	3	290	31.5989	6.78564	1.14695	1.1784	1.364	1.22978	0.617858	0.764053	0.633536	0.671816	1.83054	0.00244338
ENSRNOP00000003268	microfibril associated protein 4	Mfap4	pep chromosome:Rnor_6.0:10:47765783:47768483:1 gene:ENSRNOG00000002382.7 transcript:ENSRNOT00000003268.6 gene_biotype:protein_coding transcript_biotype:protein_coding gene_symbol:Mfap4 description:microfibril associated protein 4 [Source:RGD Symbol;Acc:1307841]	12.11	3	3	5	256	28.7869	5.2876	1.12854	1.5043	1.43873	1.35719	0.731209	0.68262	0.817924	0.743918	1.82438	0.0074466
ENSRNOP00000027445	myosin light chain 9	Myl9	pep chromosome:Rnor_6.0:3:152857592:152863960:1 gene:ENSRNOG00000020246.7 transcript:ENSRNOT00000027445.7 gene_biotype:protein_coding transcript_biotype:protein_coding gene_symbol:Myl9 description:myosin light chain 9 [Source:RGD Symbol;Acc:1311235]	65.7	3	9	46	172	19.8415	4.91943	1.3305	1.272	1.2362	1.27956	0.780203	0.559898	0.764846	0.701649	1.82365	0.00161668
ENSRNOP00000047828	procollagen lysine, 2-oxoglutarate 5-dioxygenase 2	Plod2	pep chromosome:Rnor_6.0:8:99977334:100059736:1 gene:ENSRNOG00000030183.5 transcript:ENSRNOT00000041859.4 gene_biotype:protein_coding transcript_biotype:protein_coding gene_symbol:Plod2 description:procollagen lysine, 2-oxoglutarate 5-dioxygenase 2 [Source:RGD Symbol;Acc:3353]	10.18	8	8	9	737	84.5446	6.65381	1.37407	1.3857	1.17293	1.3109	0.721642	0.649379	0.788214	0.719745	1.82134	0.00177646
ENSRNOP00000010454	orosomucoid 1	Orm1	pep chromosome:Rnor_6.0:5:79179417:79182820:1 gene:ENSRNOG00000007886.4 transcript:ENSRNOT00000010454.4 gene_biotype:protein_coding transcript_biotype:protein_coding gene_symbol:Orm1 description:orosomucoid 1 [Source:RGD Symbol;Acc:67390]	34.89	9	9	27	235	26.6939	6.53662	1.23063	0.826518	0.844461	0.967205	0.505829	0.525263	0.56468	0.531924	1.81831	0.0306722
ENSRNOP00000017635	high mobility group box 2	Hmgb2	pep chromosome:Rnor_6.0:16:36077617:36080191:-1 gene:ENSRNOG00000013167.6 transcript:ENSRNOT00000017635.6 gene_biotype:protein_coding transcript_biotype:protein_coding gene_symbol:Hmgb2 description:high mobility group box 2 [Source:RGD Symbol;Acc:69291]	39.52	8	10	20	210	24.1438	7.38623	1.14357	1.30179	1.26483	1.23673	0.683292	0.638064	0.719662	0.680339	1.81781	0.000475689
ENSRNOP00000058151	protein tyrosine kinase 7	Ptk7	pep chromosome:Rnor_6.0:9:16702460:16729030:1 gene:ENSRNOG00000039976.4 transcript:ENSRNOT00000061432.4 gene_biotype:protein_coding transcript_biotype:protein_coding gene_symbol:Ptk7 description:protein tyrosine kinase 7 [Source:RGD Symbol;Acc:1310472]	5.14	3	3	3	778	86.2096	7.89893	1.16792	1.34715	1.49084	1.3353	0.798957	0.659796	0.749782	0.736178	1.81383	0.00418274
ENSRNOP00000004787	UTP3, small subunit processome component	Utp3	pep chromosome:Rnor_6.0:14:21154000:21155652:-1 gene:ENSRNOG00000003599.3 transcript:ENSRNOT00000004787.3 gene_biotype:protein_coding transcript_biotype:protein_coding gene_symbol:Utp3 description:UTP3, small subunit processome component [Source:RGD Symbol;Acc:1308540]	3.62	1	1	1	470	53.8917	5.43994	0.970613	1.47205	1.1608	1.20116	0.902543	0.609173	0.475707	0.662474	1.81314	0.0492645
ENSRNOP00000065499	nuclear envelope integral membrane protein 1	Nemp1	pep chromosome:Rnor_6.0:7:70987861:70995474:1 gene:ENSRNOG00000046492.2 transcript:ENSRNOT00000072906.2 gene_biotype:protein_coding transcript_biotype:protein_coding gene_symbol:Nemp1 description:nuclear envelope integral membrane protein 1 [Source:RGD Symbol;Acc:1587179]	4.29	2	2	2	396	45.9666	6.32861	1.20737	1.26443	1.26983	1.24721	0.634259	0.649083	0.780876	0.688073	1.81261	0.000384338
ENSRNOP00000056879	proteasome assembly chaperone 4	Psmg4	pep chromosome:Rnor_6.0:17:31404578:31411957:-1 gene:ENSRNOG00000039265.4 transcript:ENSRNOT00000060132.3 gene_biotype:protein_coding transcript_biotype:protein_coding gene_symbol:Psmg4 description:proteasome assembly chaperone 4 [Source:RGD Symbol;Acc:1589955]	24.79	2	2	3	121	13.7348	6.15088	1.02403	1.22381	1.06097	1.10294	0.67298	0.589221	0.56535	0.609184	1.81052	0.00207456
ENSRNOP00000054004	phospholipase D family, member 3	Pld3	pep chromosome:Rnor_6.0:1:84339261:84353725:-1 gene:ENSRNOG00000018390.6 transcript:ENSRNOT00000057177.3 gene_biotype:protein_coding transcript_biotype:protein_coding gene_symbol:Pld3 description:phospholipase D family, member 3 [Source:RGD Symbol;Acc:1308248]	15.78	9	9	14	488	54.3644	6.52197	1.12032	1.22464	1.28765	1.21087	0.632343	0.722149	0.653528	0.66934	1.80905	0.000631649
ENSRNOP00000011750	galectin 2	Lgals2	pep chromosome:Rnor_6.0:7:120071124:120077612:-1 gene:ENSRNOG00000008539.4 transcript:ENSRNOT00000011750.4 gene_biotype:protein_coding transcript_biotype:protein_coding gene_symbol:Lgals2 description:galectin 2 [Source:RGD Symbol;Acc:621269]	80	8	8	33	130	14.7233	7.54736	1.10327	1.2175	1.42235	1.2477	0.694452	0.625497	0.761072	0.693674	1.79869	0.00542063
ENSRNOP00000063893	septin 8	Sept8	pep chromosome:Rnor_6.0:10:38877422:38901122:1 gene:ENSRNOG00000007462.7 transcript:ENSRNOT00000065229.2 gene_biotype:protein_coding transcript_biotype:protein_coding gene_symbol:Sept8 description:septin 8 [Source:RGD Symbol;Acc:1308449]	27.51	7	11	24	429	49.8252	5.99854	1.25804	1.2555	1.31656	1.2767	0.664608	0.687144	0.781887	0.711213	1.7951	0.000161605
ENSRNOP00000019552	annexin A5	Anxa5	pep chromosome:Rnor_6.0:2:123162461:123193130:-1 gene:ENSRNOG00000014453.6 transcript:ENSRNOT00000019554.6 gene_biotype:protein_coding transcript_biotype:protein_coding gene_symbol:Anxa5 description:annexin A5 [Source:RGD Symbol;Acc:2120]	63.32	18	19	67	319	35.7503	5.04639	1.15851	1.30128	1.29308	1.25096	0.719711	0.648137	0.723289	0.697046	1.79466	0.00045174
ENSRNOP00000018603	transmembrane p24 trafficking protein 3	Tmed3	pep chromosome:Rnor_6.0:8:97075160:97083120:-1 gene:ENSRNOG00000013889.6 transcript:ENSRNOT00000018603.5 gene_biotype:protein_coding transcript_biotype:protein_coding gene_symbol:Tmed3 description:transmembrane p24 trafficking protein 3 [Source:RGD Symbol;Acc:1303327]	34.39	7	7	11	221	25.4938	5.8335	1.15981	1.36349	1.06582	1.19638	0.671093	0.633601	0.696368	0.667021	1.79361	0.00412967
ENSRNOP00000010101	legumain	Lgmn	pep chromosome:Rnor_6.0:6:126282233:126320726:-1 gene:ENSRNOG00000007089.5 transcript:ENSRNOT00000010101.5 gene_biotype:protein_coding transcript_biotype:protein_coding gene_symbol:Lgmn description:legumain [Source:RGD Symbol;Acc:619832]	23.68	9	9	19	435	49.4484	6.58057	1.22485	1.25022	1.34594	1.27367	0.655978	0.787392	0.690036	0.711135	1.79104	0.000477619
ENSRNOP00000071755	prolyl 3-hydroxylase 1	P3h1	pep chromosome:Rnor_6.0:5:138279506:138294262:1 gene:ENSRNOG00000053991.1 transcript:ENSRNOT00000084651.1 gene_biotype:protein_coding transcript_biotype:protein_coding gene_symbol:P3h1 description:prolyl 3-hydroxylase 1 [Source:RGD Symbol;Acc:628823]	9.61	7	7	8	739	83.4613	5.21143	1.23194	1.44531	1.18572	1.28766	0.675111	0.752193	0.731111	0.719472	1.78973	0.00240354
ENSRNOP00000061695	pseudopodium-enriched atypical kinase 1	Peak1	pep chromosome:Rnor_6.0:8:60867819:61079526:-1 gene:ENSRNOG00000042519.1 transcript:ENSRNOT00000068658.1 gene_biotype:protein_coding transcript_biotype:protein_coding gene_symbol:Peak1 description:pseudopodium-enriched atypical kinase 1 [Source:RGD Symbol;Acc:1312026]	0.92	1	1	1	1733	190.993	6.96143	1.20001	1.27952	1.14038	1.20664	0.687736	0.670572	0.664786	0.674365	1.78929	0.000200979
ENSRNOP00000033018	TBC1 domain family member 1	Tbc1d1	pep chromosome:Rnor_6.0:14:45598743:45797887:-1 gene:ENSRNOG00000002180.8 transcript:ENSRNOT00000029209.7 gene_biotype:protein_coding transcript_biotype:protein_coding gene_symbol:Tbc1d1 description:TBC1 domain family member 1 [Source:RGD Symbol;Acc:1304562]	0.72	1	1	1	1257	142.241	7.21045	1.21424	1.28747	1.29704	1.26625	0.740462	0.609288	0.775283	0.708344	1.78762	0.000606607
ENSRNOP00000001716	proteasome assembly chaperone 3	Psmg3	pep chromosome:Rnor_6.0:12:16899025:16901934:1 gene:ENSRNOG00000001273.7 transcript:ENSRNOT00000001716.7 gene_biotype:protein_coding transcript_biotype:protein_coding gene_symbol:Psmg3 description:proteasome assembly chaperone 3 [Source:RGD Symbol;Acc:2319950]	27.87	3	3	4	122	13.3372	7.86963	1.03735	1.12807	1.26386	1.14309	0.633513	0.694628	0.595752	0.641298	1.78247	0.00221074
ENSRNOP00000026821	inositol-3-phosphate synthase 1	Isyna1	pep chromosome:Rnor_6.0:16:20589481:20592449:-1 gene:ENSRNOG00000019741.5 transcript:ENSRNOT00000026821.5 gene_biotype:protein_coding transcript_biotype:protein_coding gene_symbol:Isyna1 description:inositol-3-phosphate synthase 1 [Source:RGD Symbol;Acc:1359423]	39.5	16	16	50	557	60.8451	6.03662	1.07053	1.22633	1.2085	1.16845	0.636468	0.626346	0.710026	0.657614	1.77681	0.000792886
ENSRNOP00000012830	transcription factor binding to IGHM enhancer 3	Tfe3	pep chromosome:Rnor_6.0:X:15575934:15587419:-1 gene:ENSRNOG00000009605.8 transcript:ENSRNOT00000012829.6 gene_biotype:protein_coding transcript_biotype:protein_coding gene_symbol:Tfe3 description:transcription factor binding to IGHM enhancer 3 [Source:RGD Symbol;Acc:1559642]	4.19	3	3	3	573	61.5636	5.59229	1.06457	1.15424	1.24419	1.15433	0.642776	0.632188	0.674558	0.649841	1.77633	0.000699614
ENSRNOP00000070216	formin-like 3	Fmnl3	pep chromosome:Rnor_6.0:7:140983342:141001993:-1 gene:ENSRNOG00000056297.1 transcript:ENSRNOT00000092068.1 gene_biotype:protein_coding transcript_biotype:protein_coding gene_symbol:Fmnl3 description:formin-like 3 [Source:RGD Symbol;Acc:1583854]	6.85	1	6	6	934	106.894	7.28369	1.4265	1.29179	0.989385	1.23589	0.946625	0.483257	0.660121	0.696668	1.774	0.0447801
ENSRNOP00000024430	vimentin	Vim	pep chromosome:Rnor_6.0:17:80882666:80891212:1 gene:ENSRNOG00000018087.5 transcript:ENSRNOT00000024430.5 gene_biotype:protein_coding transcript_biotype:protein_coding gene_symbol:Vim description:vimentin [Source:RGD Symbol;Acc:621646]	75.32	30	35	148	466	53.6681	5.12256	1.24553	1.27429	1.27907	1.2663	0.732528	0.722767	0.687136	0.714144	1.77317	5.77355e-06
ENSRNOP00000026473	cytochrome P450, family 1, subfamily a, polypeptide 1	Cyp1a1	pep chromosome:Rnor_6.0:8:62472095:62478147:1 gene:ENSRNOG00000019500.4 transcript:ENSRNOT00000026473.4 gene_biotype:protein_coding transcript_biotype:protein_coding gene_symbol:Cyp1a1 description:cytochrome P450, family 1, subfamily a, polypeptide 1 [Source:RGD Symbol;Acc:2458]	15.84	4	7	19	524	59.3556	7.76709	1.19382	1.03711	1.41923	1.21672	0.591546	0.736892	0.732631	0.687023	1.77101	0.0118113
ENSRNOP00000009544	neutrophil cytosolic factor 4	Ncf4	pep chromosome:Rnor_6.0:7:119482272:119499425:1 gene:ENSRNOG00000006940.6 transcript:ENSRNOT00000009544.6 gene_biotype:protein_coding transcript_biotype:protein_coding gene_symbol:Ncf4 description:neutrophil cytosolic factor 4 [Source:RGD Symbol;Acc:1593157]	29.5	7	7	8	339	38.7219	5.90967	1.14008	1.15484	1.16302	1.15265	0.68435	0.61699	0.652662	0.651334	1.76967	1.68557e-05
ENSRNOP00000047134	tropomyosin 1	Tpm1	pep chromosome:Rnor_6.0:8:72814740:72841496:-1 gene:ENSRNOG00000018184.8 transcript:ENSRNOT00000040808.6 gene_biotype:protein_coding transcript_biotype:protein_coding gene_symbol:Tpm1 description:tropomyosin 1 [Source:RGD Symbol;Acc:3898]	67.61	4	25	87	284	32.7727	4.75439	1.13949	1.24239	1.34646	1.24278	0.699874	0.622956	0.785151	0.70266	1.76868	0.00206304
ENSRNOP00000065010	hypothetical LOC302884	MGC105649	pep chromosome:Rnor_6.0:3:114772603:114776155:1 gene:ENSRNOG00000050251.1 transcript:ENSRNOT00000073569.1 gene_biotype:protein_coding transcript_biotype:protein_coding gene_symbol:MGC105649 description:hypothetical LOC302884 [Source:RGD Symbol;Acc:1359583]	19.28	1	1	2	83	9.59318	9.77393	1.15173	1.20166	1.18062	1.178	0.631217	0.610502	0.758703	0.666807	1.76663	0.000459874
ENSRNOP00000069212	aldehyde dehydrogenase 1 family, member A3	Aldh1a3	pep chromosome:Rnor_6.0:1:127301128:127337882:-1 gene:ENSRNOG00000052070.1 transcript:ENSRNOT00000085158.1 gene_biotype:protein_coding transcript_biotype:protein_coding gene_symbol:Aldh1a3 description:aldehyde dehydrogenase 1 family, member A3 [Source:RGD Symbol;Acc:628662]	43.55	19	20	38	512	56.0496	6.56592	1.12735	1.30052	1.33417	1.25401	0.683344	0.648066	0.798086	0.709832	1.76663	0.00226903
ENSRNOP00000068006	stathmin 1	Stmn1	pep chromosome:Rnor_6.0:5:152681101:152686806:1 gene:ENSRNOG00000016810.7 transcript:ENSRNOT00000076052.2 gene_biotype:protein_coding transcript_biotype:protein_coding gene_symbol:Stmn1 description:stathmin 1 [Source:RGD Symbol;Acc:2992]	48.99	9	9	18	149	17.2779	5.97314	1.13721	1.38681	1.13432	1.21945	0.688708	0.71361	0.669736	0.690685	1.76556	0.00334766
ENSRNOP00000005862	PTPRF interacting protein alpha 2	Ppfia2	pep chromosome:Rnor_6.0:7:48867664:49042455:1 gene:ENSRNOG00000004353.6 transcript:ENSRNOT00000005862.6 gene_biotype:protein_coding transcript_biotype:protein_coding gene_symbol:Ppfia2 description:PTPRF interacting protein alpha 2 [Source:RGD Symbol;Acc:1305021]	4.96	1	6	6	1150	131.316	6.53662	1.46117	1.18224	0.968041	1.20382	0.723525	0.592857	0.732346	0.682909	1.76278	0.0253685
ENSRNOP00000015828	chromobox 3	Cbx3	pep chromosome:Rnor_6.0:4:81244498:81257897:1 gene:ENSRNOG00000011814.7 transcript:ENSRNOT00000015828.7 gene_biotype:protein_coding transcript_biotype:protein_coding gene_symbol:Cbx3 description:chromobox 3 [Source:RGD Symbol;Acc:1549705]	61.75	6	8	25	183	20.7984	5.32568	1.10547	1.30716	1.23126	1.21463	0.740436	0.710047	0.617102	0.689195	1.76239	0.00164382
ENSRNOP00000045501	myosin phosphatase Rho interacting protein	Mprip	pep chromosome:Rnor_6.0:10:46018659:46133571:1 gene:ENSRNOG00000003226.8 transcript:ENSRNOT00000040865.6 gene_biotype:protein_coding transcript_biotype:protein_coding gene_symbol:Mprip description:myosin phosphatase Rho interacting protein [Source:RGD Symbol;Acc:619947]	37.9	2	32	49	1029	116.942	6.21436	1.28106	1.24695	1.32086	1.28296	0.680529	0.720754	0.784376	0.728553	1.76097	0.00011575
ENSRNOP00000027345	receptor accessory protein 5	Reep5	pep chromosome:Rnor_6.0:18:27128464:27159693:-1 gene:ENSRNOG00000020167.5 transcript:ENSRNOT00000027345.5 gene_biotype:protein_coding transcript_biotype:protein_coding gene_symbol:Reep5 description:receptor accessory protein 5 [Source:RGD Symbol;Acc:1306047]	29.1	6	8	23	189	21.417	8.11865	1.12782	1.18439	1.14297	1.15173	0.626613	0.674828	0.662064	0.654502	1.7597	2.36287e-05
ENSRNOP00000027765	solute carrier family 25 member 24	Slc25a24	pep chromosome:Rnor_6.0:2:211930326:211967505:1 gene:ENSRNOG00000020470.5 transcript:ENSRNOT00000027765.5 gene_biotype:protein_coding transcript_biotype:protein_coding gene_symbol:Slc25a24 description:solute carrier family 25 member 24 [Source:RGD Symbol;Acc:1311982]	31.37	12	12	14	475	52.8573	8.04541	1.1037	1.40301	1.1891	1.23193	0.711718	0.710531	0.681927	0.701392	1.75641	0.00406654
ENSRNOP00000038428	annexin A2	Anxa2	pep chromosome:Rnor_6.0:8:75687100:75723594:1 gene:ENSRNOG00000010362.7 transcript:ENSRNOT00000038677.5 gene_biotype:protein_coding transcript_biotype:protein_coding gene_symbol:Anxa2 description:annexin A2 [Source:RGD Symbol;Acc:621170]	65.19	22	22	101	339	38.6538	7.69385	1.15522	1.3293	1.23735	1.24062	0.723236	0.680234	0.716835	0.706769	1.75534	0.000508835
ENSRNOP00000074541	protein phosphatase 1, regulatory subunit 18	Ppp1r18	pep chromosome:Rnor_6.0:20:3394425:3397039:-1 gene:ENSRNOG00000000816.7 transcript:ENSRNOT00000085259.1 gene_biotype:protein_coding transcript_biotype:protein_coding gene_symbol:Ppp1r18 description:protein phosphatase 1, regulatory subunit 18 [Source:RGD Symbol;Acc:1309543]	8.62	4	4	4	522	57.328	7.86963	1.10377	1.16441	1.23539	1.16786	0.660353	0.619207	0.717659	0.66574	1.75423	0.000455298
ENSRNOP00000019133	keratin 19	Krt19	pep chromosome:Rnor_6.0:10:88055841:88060561:-1 gene:ENSRNOG00000014233.4 transcript:ENSRNOT00000019133.4 gene_biotype:protein_coding transcript_biotype:protein_coding gene_symbol:Krt19 description:keratin 19 [Source:RGD Symbol;Acc:619936]	60.3	14	26	60	403	44.6086	5.31299	1.01187	1.35218	1.27875	1.21427	0.672887	0.708353	0.697892	0.693044	1.75208	0.00741018
ENSRNOP00000054774	NOVA alternative splicing regulator 2	Nova2	pep chromosome:Rnor_6.0:1:79831534:79865807:1 gene:ENSRNOG00000013847.7 transcript:ENSRNOT00000057965.4 gene_biotype:protein_coding transcript_biotype:protein_coding gene_symbol:Nova2 description:NOVA alternative splicing regulator 2 [Source:RGD Symbol;Acc:1308032]	1.63	1	1	2	491	48.9877	8.93896	1.28613	1.31533	1.24339	1.28161	0.687825	0.743924	0.762994	0.731581	1.75184	5.73815e-05
ENSRNOP00000022594	phospholipid transfer protein	Pltp	pep chromosome:Rnor_6.0:3:161304469:161322289:-1 gene:ENSRNOG00000016488.6 transcript:ENSRNOT00000022594.6 gene_biotype:protein_coding transcript_biotype:protein_coding gene_symbol:Pltp description:phospholipid transfer protein [Source:RGD Symbol;Acc:1306695]	4.23	2	2	2	496	54.4165	6.62451	1.16614	1.14892	1.22283	1.1793	0.733836	0.522037	0.764214	0.673362	1.75136	0.00310736
ENSRNOP00000018899	PDZ and LIM domain 7	Pdlim7	pep chromosome:Rnor_6.0:17:9653561:9668712:1 gene:ENSRNOG00000013653.5 transcript:ENSRNOT00000018899.3 gene_biotype:protein_coding transcript_biotype:protein_coding gene_symbol:Pdlim7 description:PDZ and LIM domain 7 [Source:RGD Symbol;Acc:628769]	19.04	7	7	9	457	49.8806	8.47021	1.22651	1.22239	1.36336	1.27075	0.681905	0.665141	0.831323	0.726123	1.75005	0.00149188
ENSRNOP00000066499	sorcin	Sri	pep chromosome:Rnor_6.0:4:23006243:23018983:-1 gene:ENSRNOG00000049780.2 transcript:ENSRNOT00000073790.2 gene_biotype:protein_coding transcript_biotype:protein_coding gene_symbol:Sri description:sorcin [Source:RGD Symbol;Acc:1584485]	66.16	11	11	28	198	21.6103	5.89697	1.25085	1.19845	1.18605	1.21178	0.721268	0.704664	0.651395	0.692443	1.75001	5.68157e-05
ENSRNOP00000019918	F-box protein 30	Fbxo30	pep chromosome:Rnor_6.0:1:5366379:5388069:1 gene:ENSRNOG00000014852.5 transcript:ENSRNOT00000019918.5 gene_biotype:protein_coding transcript_biotype:protein_coding gene_symbol:Fbxo30 description:F-box protein 30 [Source:RGD Symbol;Acc:1359367]	5.26	4	4	4	742	81.9583	5.19873	1.04715	1.22097	1.2722	1.1801	0.588933	0.671707	0.763455	0.674698	1.74909	0.00396627
ENSRNOP00000015210	raftlin lipid raft linker 1	Rftn1	pep chromosome:Rnor_6.0:9:12740885:12942358:1 gene:ENSRNOG00000011321.7 transcript:ENSRNOT00000015210.7 gene_biotype:protein_coding transcript_biotype:protein_coding gene_symbol:Rftn1 description:raftlin lipid raft linker 1 [Source:RGD Symbol;Acc:1563347]	1.44	1	1	3	554	61.2459	6.63916	1.12129	1.21893	1.38964	1.24329	0.719492	0.739349	0.675301	0.711381	1.74771	0.00274022
ENSRNOP00000074599	similar to sid2057p	RGD1311703	pep chromosome:Rnor_6.0:1:185558036:185569190:-1 gene:ENSRNOG00000053659.1 transcript:ENSRNOT00000090773.1 gene_biotype:protein_coding transcript_biotype:protein_coding gene_symbol:RGD1311703 description:similar to sid2057p [Source:RGD Symbol;Acc:1311703]	17.13	3	3	7	181	19.9491	4.84326	1.19981	1.22551	1.18675	1.20402	0.594233	0.683992	0.788885	0.689037	1.7474	0.000853403
ENSRNOP00000058397	annexin A7	Anxa7	pep chromosome:Rnor_6.0:15:4254499:4281287:1 gene:ENSRNOG00000007136.6 transcript:ENSRNOT00000061686.3 gene_biotype:protein_coding transcript_biotype:protein_coding gene_symbol:Anxa7 description:annexin A7 [Source:RGD Symbol;Acc:621173]	38.88	18	18	47	463	49.9873	6.17627	1.05588	1.27414	1.20114	1.17705	0.65248	0.661408	0.706942	0.67361	1.74738	0.00161607
ENSRNOP00000022097	pleckstrin homology domain containing A2	Plekha2	pep chromosome:Rnor_6.0:16:71738718:71787787:1 gene:ENSRNOG00000038365.4 transcript:ENSRNOT00000022097.5 gene_biotype:protein_coding transcript_biotype:protein_coding gene_symbol:Plekha2 description:pleckstrin homology domain containing A2 [Source:RGD Symbol;Acc:1586710]	2.12	1	1	1	425	47.2171	8.82178	1.1028	1.10483	1.37153	1.19305	0.646851	0.740981	0.660932	0.682921	1.74698	0.00557699
ENSRNOP00000074300	histone cluster 1 H1 family member b	Hist1h1b	pep chromosome:Rnor_6.0:17:44766313:44766981:1 gene:ENSRNOG00000060355.1 transcript:ENSRNOT00000091688.1 gene_biotype:protein_coding transcript_biotype:protein_coding gene_symbol:Hist1h1b description:histone cluster 1 H1 family member b [Source:RGD Symbol;Acc:1590638]	37.39	8	10	34	222	22.6355	10.9604	1.17701	1.2494	1.29079	1.23907	0.710706	0.705232	0.714411	0.710116	1.74488	9.24158e-05
ENSRNOP00000005909	tetraspanin 8	Tspan8	pep chromosome:Rnor_6.0:7:58814805:58847563:1 gene:ENSRNOG00000004411.6 transcript:ENSRNOT00000005909.6 gene_biotype:protein_coding transcript_biotype:protein_coding gene_symbol:Tspan8 description:tetraspanin 8 [Source:RGD Symbol;Acc:621783]	8.51	2	2	2	235	25.5282	5.66846	1.22232	1.26454	1.31218	1.26635	0.67397	0.646706	0.857407	0.726028	1.74422	0.00160603
ENSRNOP00000016067	cytoglobin	Cygb	pep chromosome:Rnor_6.0:10:105618326:105628091:-1 gene:ENSRNOG00000011541.4 transcript:ENSRNOT00000016067.4 gene_biotype:protein_coding transcript_biotype:protein_coding gene_symbol:Cygb description:cytoglobin [Source:RGD Symbol;Acc:69415]	63.68	11	11	20	190	21.483	6.80029	1.23507	1.21209	1.26906	1.23874	0.746383	0.649033	0.737493	0.71097	1.74233	0.000115354
ENSRNOP00000069026	AHNAK nucleoprotein	Ahnak	pep chromosome:Rnor_6.0:1:225184939:225215015:1 gene:ENSRNOG00000057569.1 transcript:ENSRNOT00000079456.1 gene_biotype:protein_coding transcript_biotype:protein_coding gene_symbol:Ahnak description:AHNAK nucleoprotein [Source:RGD Symbol;Acc:619779]	58.72	139	139	243	5450	580.754	6.13818	1.22514	1.24472	1.28903	1.25296	0.717691	0.677899	0.761917	0.719169	1.74224	6.4688e-05
ENSRNOP00000057075	RT1 class II, locus Db1	RT1-Db1	pep chromosome:Rnor_6.0:20:4087644:4097089:1 gene:ENSRNOG00000033215.6 transcript:ENSRNOT00000060327.3 gene_biotype:protein_coding transcript_biotype:protein_coding gene_symbol:RT1-Db1 description:RT1 class II, locus Db1 [Source:RGD Symbol;Acc:1593282]	9.27	3	3	3	248	28.0374	8.06006	1.47687	0.961616	1.16919	1.20256	0.662792	0.730661	0.677374	0.690276	1.74214	0.0275143
ENSRNOP00000006070	decorin	Dcn	pep chromosome:Rnor_6.0:7:38742051:38782323:1 gene:ENSRNOG00000004554.6 transcript:ENSRNOT00000006070.6 gene_biotype:protein_coding transcript_biotype:protein_coding gene_symbol:Dcn description:decorin [Source:RGD Symbol;Acc:61895]	24.29	7	8	15	354	39.7799	8.79248	1.04617	1.28654	1.38695	1.23989	0.711099	0.638511	0.7856	0.711737	1.74206	0.00854532
ENSRNOP00000068639	glutathione S-transferase alpha 3	Gsta3	pep chromosome:Rnor_6.0:9:27402381:27416409:1 gene:ENSRNOG00000056847.1 transcript:ENSRNOT00000077372.1 gene_biotype:protein_coding transcript_biotype:protein_coding gene_symbol:Gsta3 description:glutathione S-transferase alpha 3 [Source:RGD Symbol;Acc:1591980]	34.55	3	11	91	220	25.1421	8.41162	1.15709	1.0922	1.35975	1.20301	0.745194	0.699325	0.6287	0.691073	1.74079	0.00424135
ENSRNOP00000005073	collagen type V alpha 2 chain	Col5a2	pep chromosome:Rnor_6.0:9:52092511:52238564:-1 gene:ENSRNOG00000003736.7 transcript:ENSRNOT00000005073.7 gene_biotype:protein_coding transcript_biotype:protein_coding gene_symbol:Col5a2 description:collagen type V alpha 2 chain [Source:RGD Symbol;Acc:70921]	2.01	2	2	4	1494	145.112	6.69775	1.14568	1.1802	1.26173	1.19587	0.633225	0.647639	0.783113	0.687992	1.7382	0.000991121
ENSRNOP00000016423	collagen type I alpha 2 chain	Col1a2	pep chromosome:Rnor_6.0:4:31534225:31569151:1 gene:ENSRNOG00000011292.6 transcript:ENSRNOT00000016423.6 gene_biotype:protein_coding transcript_biotype:protein_coding gene_symbol:Col1a2 description:collagen type I alpha 2 chain [Source:RGD Symbol;Acc:621351]	8.09	9	9	15	1372	129.552	9.29053	1.42787	1.13351	1.30382	1.2884	0.773332	0.570577	0.8812	0.741703	1.73708	0.0118642
ENSRNOP00000003349	nidogen 1	Nid1	pep chromosome:Rnor_6.0:17:90553394:90627101:-1 gene:ENSRNOG00000002461.7 transcript:ENSRNOT00000003349.7 gene_biotype:protein_coding transcript_biotype:protein_coding gene_symbol:Nid1 description:nidogen 1 [Source:RGD Symbol;Acc:3178]	23.84	22	23	36	1246	136.952	5.46533	1.07724	1.35261	1.31743	1.24909	0.714077	0.699249	0.746216	0.719847	1.73522	0.00378976
ENSRNOP00000016916	selenoprotein S	Selenos	pep chromosome:Rnor_6.0:1:126979575:126989338:1 gene:ENSRNOG00000012576.6 transcript:ENSRNOT00000016916.6 gene_biotype:protein_coding transcript_biotype:protein_coding gene_symbol:Selenos description:selenoprotein S [Source:RGD Symbol;Acc:628897]	50.53	6	7	11	188	21.102	9.51025	0.968741	1.21113	1.25903	1.1463	0.69544	0.62313	0.667749	0.662106	1.73129	0.00631144
ENSRNOP00000008321	laminin subunit beta 1	Lamb1	pep chromosome:Rnor_6.0:6:50528823:50596079:1 gene:ENSRNOG00000005678.7 transcript:ENSRNOT00000008321.7 gene_biotype:protein_coding transcript_biotype:protein_coding gene_symbol:Lamb1 description:laminin subunit beta 1 [Source:RGD Symbol;Acc:1306311]	17.86	27	27	36	1786	197.264	4.97021	1.12424	1.36167	1.25865	1.24819	0.736855	0.703652	0.724653	0.72172	1.72946	0.00162128
ENSRNOP00000007002	solute carrier family 1 member 4	Slc1a4	pep chromosome:Rnor_6.0:14:104581190:104612597:-1 gene:ENSRNOG00000005248.6 transcript:ENSRNOT00000007002.5 gene_biotype:protein_coding transcript_biotype:protein_coding gene_symbol:Slc1a4 description:solute carrier family 1 member 4 [Source:RGD Symbol;Acc:735146]	3.97	2	2	2	529	55.8648	6.32861	1.0714	1.27113	1.35337	1.23197	0.728863	0.711665	0.699065	0.713197	1.72739	0.00351707
ENSRNOP00000039022	PEST proteolytic signal containing nuclear protein	Pcnp	pep chromosome:Rnor_6.0:11:47061354:47068648:1 gene:ENSRNOG00000028411.6 transcript:ENSRNOT00000039997.4 gene_biotype:protein_coding transcript_biotype:protein_coding gene_symbol:Pcnp description:PEST proteolytic signal containing nuclear protein [Source:RGD Symbol;Acc:1563775]	11.7	2	2	2	188	20.0688	6.354	1.10224	1.15494	1.0969	1.11803	0.669406	0.598175	0.678594	0.648725	1.72342	0.000117436
ENSRNOP00000020704	asporin	Aspn	pep chromosome:Rnor_6.0:17:14656009:14679409:-1 gene:ENSRNOG00000015410.5 transcript:ENSRNOT00000020704.5 gene_biotype:protein_coding transcript_biotype:protein_coding gene_symbol:Aspn description:asporin [Source:RGD Symbol;Acc:1549776]	32.8	12	12	17	375	42.7402	8.29443	1.26914	1.11079	1.39366	1.25786	0.797286	0.63702	0.757037	0.730448	1.72205	0.00514278
ENSRNOP00000065434	matrix metallopeptidase 14	Mmp14	pep chromosome:Rnor_6.0:15:33074441:33083655:1 gene:ENSRNOG00000010947.8 transcript:ENSRNOT00000075610.2 gene_biotype:protein_coding transcript_biotype:protein_coding gene_symbol:Mmp14 description:matrix metallopeptidase 14 [Source:RGD Symbol;Acc:620198]	17.18	8	8	9	582	66.0381	8.03076	1.11817	1.32078	1.1917	1.21022	0.73034	0.696002	0.685527	0.703956	1.71917	0.00113265
ENSRNOP00000068464	proline and arginine rich end leucine rich repeat protein	Prelp	pep chromosome:Rnor_6.0:13:50749542:50761306:-1 gene:ENSRNOG00000003120.5 transcript:ENSRNOT00000076610.2 gene_biotype:protein_coding transcript_biotype:protein_coding gene_symbol:Prelp description:proline and arginine rich end leucine rich repeat protein [Source:RGD Symbol;Acc:620226]	51.46	18	18	56	377	43.1519	9.45166	1.18223	1.23384	1.34508	1.25371	0.773656	0.648949	0.765468	0.729358	1.71893	0.00111757
ENSRNOP00000074552	myeloid-associated differentiation marker	Myadm	pep chromosome:Rnor_6.0:1:64438472:64446818:-1 gene:ENSRNOG00000053450.1 transcript:ENSRNOT00000081980.1 gene_biotype:protein_coding transcript_biotype:protein_coding gene_symbol:Myadm description:myeloid-associated differentiation marker [Source:RGD Symbol;Acc:727835]	15.09	4	4	4	318	35.0951	8.30908	1.14845	1.40308	1.27145	1.27433	0.755067	0.744589	0.72505	0.741568	1.71842	0.00197697
ENSRNOP00000026789	jumonji domain containing 8	Jmjd8	pep chromosome:Rnor_6.0:10:15195969:15198868:1 gene:ENSRNOG00000019729.5 transcript:ENSRNOT00000026789.5 gene_biotype:protein_coding transcript_biotype:protein_coding gene_symbol:Jmjd8 description:jumonji domain containing 8 [Source:RGD Symbol;Acc:1307381]	13.28	3	3	3	271	30.7315	6.34131	1.01229	1.44665	1.01752	1.15882	0.770929	0.627338	0.625542	0.674603	1.71779	0.0331992
ENSRNOP00000075692	cysteine and glycine-rich protein 2	Csrp2	pep chromosome:Rnor_6.0:7:53630661:53649310:1 gene:ENSRNOG00000003772.7 transcript:ENSRNOT00000080598.1 gene_biotype:protein_coding transcript_biotype:protein_coding gene_symbol:Csrp2 description:cysteine and glycine-rich protein 2 [Source:RGD Symbol;Acc:61950]	45.11	6	6	9	184	20.0515	8.49951	1.09092	1.33612	1.26172	1.22959	0.708323	0.64076	0.809645	0.719576	1.70877	0.00433742
ENSRNOP00000046622	fibulin 1	Fbln1	pep chromosome:Rnor_6.0:7:126096793:126176468:1 gene:ENSRNOG00000014137.7 transcript:ENSRNOT00000047234.4 gene_biotype:protein_coding transcript_biotype:protein_coding gene_symbol:Fbln1 description:fibulin 1 [Source:RGD Symbol;Acc:1308667]	26.1	8	14	19	705	78.0195	5.16064	1.22088	1.14011	1.24147	1.20082	0.72199	0.648194	0.739949	0.703378	1.70722	0.00028486
ENSRNOP00000072748	axin interactor, dorsalization associated	Aida	pep chromosome:Rnor_6.0:13:101698096:101724923:1 gene:ENSRNOG00000058805.1 transcript:ENSRNOT00000089309.1 gene_biotype:protein_coding transcript_biotype:protein_coding gene_symbol:Aida description:axin interactor, dorsalization associated [Source:RGD Symbol;Acc:1592746]	2.3	1	1	1	305	34.8383	6.7417	1.17308	1.25437	1.28446	1.2373	0.704147	0.783318	0.69013	0.725865	1.70459	0.000316956
ENSRNOP00000056469	H2A histone family, member X	H2afx	pep chromosome:Rnor_6.0:8:48665652:48666981:1 gene:ENSRNOG00000010386.4 transcript:ENSRNOT00000059715.2 gene_biotype:protein_coding transcript_biotype:protein_coding gene_symbol:H2afx description:H2A histone family, member X [Source:RGD Symbol;Acc:1566119]	44.76	5	8	46	143	15.1054	10.7407	1.12739	1.24927	1.24585	1.2075	0.718453	0.675436	0.733895	0.709261	1.70248	0.000338184
ENSRNOP00000002407	transferrin receptor	Tfrc	pep chromosome:Rnor_6.0:11:71397383:71419223:-1 gene:ENSRNOG00000001766.7 transcript:ENSRNOT00000002407.5 gene_biotype:protein_coding transcript_biotype:protein_coding gene_symbol:Tfrc description:transferrin receptor [Source:RGD Symbol;Acc:70488]	30.88	21	21	36	761	85.8223	6.17627	1.29497	1.21528	1.13044	1.21357	0.730577	0.690435	0.717777	0.71293	1.70222	0.000515445
ENSRNOP00000054664	ribonuclease P/MRP subunit p38	Rpp38	pep chromosome:Rnor_6.0:17:78915604:78919143:1 gene:ENSRNOG00000038025.2 transcript:ENSRNOT00000057855.2 gene_biotype:protein_coding transcript_biotype:protein_coding gene_symbol:Rpp38 description:ribonuclease P/MRP subunit p38 [Source:RGD Symbol;Acc:1307474]	2.94	1	1	1	272	30.0684	9.83252	1.28754	1.24089	1.34969	1.29271	0.714641	0.757306	0.808111	0.760019	1.70089	0.000212519
ENSRNOP00000072158	FKBP prolyl isomerase 11	Fkbp11	pep chromosome:Rnor_6.0:7:140398253:140401686:-1 gene:ENSRNOG00000054775.1 transcript:ENSRNOT00000083955.1 gene_biotype:protein_coding transcript_biotype:protein_coding gene_symbol:Fkbp11 description:FKBP prolyl isomerase 11 [Source:RGD Symbol;Acc:1306161]	26.37	5	5	15	201	22.1712	9.24658	1.05921	1.21745	1.22898	1.16855	0.678226	0.655315	0.728854	0.687465	1.69979	0.00122495
ENSRNOP00000018074	reticulocalbin 1	Rcn1	pep chromosome:Rnor_6.0:3:95406284:95418679:-1 gene:ENSRNOG00000013452.6 transcript:ENSRNOT00000018074.6 gene_biotype:protein_coding transcript_biotype:protein_coding gene_symbol:Rcn1 description:reticulocalbin 1 [Source:RGD Symbol;Acc:1311292]	49.85	12	12	22	325	38.0666	4.81787	1.02157	1.35747	1.05589	1.14498	0.66485	0.643457	0.714627	0.674311	1.698	0.0123774
ENSRNOP00000020357	SPARC like 1	Sparcl1	pep chromosome:Rnor_6.0:14:6994190:7025308:1 gene:ENSRNOG00000015093.6 transcript:ENSRNOT00000020357.6 gene_biotype:protein_coding transcript_biotype:protein_coding gene_symbol:Sparcl1 description:SPARC like 1 [Source:RGD Symbol;Acc:2531]	1.74	1	1	1	634	70.51	4.69092	1.10008	1.18435	1.51118	1.2652	0.97364	0.540407	0.721374	0.74514	1.69794	0.0428047
ENSRNOP00000040099	latent transforming growth factor beta binding protein 1	Ltbp1	pep chromosome:Rnor_6.0:6:21203502:21600451:-1 gene:ENSRNOG00000033090.4 transcript:ENSRNOT00000047674.4 gene_biotype:protein_coding transcript_biotype:protein_coding gene_symbol:Ltbp1 description:latent transforming growth factor beta binding protein 1 [Source:RGD Symbol;Acc:68379]	1.17	2	2	2	1712	186.479	5.97314	1.18539	1.28606	1.44703	1.30616	0.701742	0.743888	0.863133	0.769588	1.69722	0.00401114
ENSRNOP00000067367	SH3 and PX domains 2B	Sh3pxd2b	pep chromosome:Rnor_6.0:10:17209212:17272629:1 gene:ENSRNOG00000004063.7 transcript:ENSRNOT00000073675.3 gene_biotype:protein_coding transcript_biotype:protein_coding gene_symbol:Sh3pxd2b description:SH3 and PX domains 2B [Source:RGD Symbol;Acc:1309926]	5.63	1	1	1	231	26.6257	6.02393	1.03804	1.47138	1.15811	1.22251	0.762739	0.637822	0.76235	0.720971	1.69565	0.0209088
ENSRNOP00000026915	Bardet-Biedl syndrome 1	Bbs1	pep chromosome:Rnor_6.0:1:220147327:220165678:-1 gene:ENSRNOG00000019832.6 transcript:ENSRNOT00000026915.6 gene_biotype:protein_coding transcript_biotype:protein_coding gene_symbol:Bbs1 description:Bardet-Biedl syndrome 1 [Source:RGD Symbol;Acc:1307581]	2.53	1	1	1	594	65.4006	8.55811	1.18608	1.16802	1.37998	1.24469	0.822872	0.665218	0.719171	0.735754	1.69172	0.00344599
ENSRNOP00000056498	similar to potassium channel tetramerisation domain containing 12b	LOC681355	pep chromosome:Rnor_6.0:X:18489597:18490475:1 gene:ENSRNOG00000039063.2 transcript:ENSRNOT00000059744.2 gene_biotype:protein_coding transcript_biotype:protein_coding gene_symbol:LOC681355 description:similar to potassium channel tetramerisation domain containing 12b [Source:RGD Symbol;Acc:1596735]	8.9	2	2	3	292	33.2584	5.93506	1.28876	1.22289	1.11505	1.2089	0.674119	0.597557	0.879183	0.716953	1.68616	0.00742391
ENSRNOP00000018310	thioredoxin domain containing 5	Txndc5	pep chromosome:Rnor_6.0:17:26925828:26953970:1 gene:ENSRNOG00000013469.7 transcript:ENSRNOT00000018310.7 gene_biotype:protein_coding transcript_biotype:protein_coding gene_symbol:Txndc5 description:thioredoxin domain containing 5 [Source:RGD Symbol;Acc:2323973]	54.2	17	18	62	417	46.324	5.88428	1.0359	1.31172	1.143	1.16354	0.707291	0.702579	0.665954	0.691941	1.68155	0.00440027
ENSRNOP00000023664	annexin A1	Anxa1	pep chromosome:Rnor_6.0:1:237893966:237910012:-1 gene:ENSRNOG00000017469.6 transcript:ENSRNOT00000023664.6 gene_biotype:protein_coding transcript_biotype:protein_coding gene_symbol:Anxa1 description:annexin A1 [Source:RGD Symbol;Acc:2118]	74.57	26	26	71	346	38.8049	7.34229	1.13481	1.29374	1.31759	1.24871	0.736555	0.741455	0.756216	0.744742	1.67671	0.000944777
ENSRNOP00000006109	lumican	Lum	pep chromosome:Rnor_6.0:7:38819771:38826862:1 gene:ENSRNOG00000004610.4 transcript:ENSRNOT00000006109.4 gene_biotype:protein_coding transcript_biotype:protein_coding gene_symbol:Lum description:lumican [Source:RGD Symbol;Acc:620984]	44.08	13	13	41	338	38.2546	6.43018	1.17732	1.20815	1.32521	1.23689	0.768005	0.685357	0.760161	0.737841	1.67637	0.000667817
ENSRNOP00000021073	tropomyosin 4	Tpm4	pep chromosome:Rnor_6.0:16:19385736:19399903:-1 gene:ENSRNOG00000015496.6 transcript:ENSRNOT00000021073.5 gene_biotype:protein_coding transcript_biotype:protein_coding gene_symbol:Tpm4 description:tropomyosin 4 [Source:RGD Symbol;Acc:3899]	57.66	10	21	81	248	28.4925	4.69092	1.22593	1.23873	1.24164	1.23543	0.748042	0.691179	0.771896	0.737039	1.67621	3.40554e-05
ENSRNOP00000070701	prolyl 4-hydroxylase subunit alpha 2	P4ha2	pep chromosome:Rnor_6.0:10:39435283:39464188:1 gene:ENSRNOG00000033663.5 transcript:ENSRNOT00000077185.1 gene_biotype:protein_coding transcript_biotype:protein_coding gene_symbol:P4ha2 description:prolyl 4-hydroxylase subunit alpha 2 [Source:RGD Symbol;Acc:1309673]	22.33	10	10	11	533	60.5975	5.99854	1.15404	1.21443	1.2108	1.19309	0.73433	0.678805	0.722221	0.711786	1.67619	4.8719e-05
ENSRNOP00000055191		AABR07061005.1	pep chromosome:Rnor_6.0:4:102643934:102644708:1 gene:ENSRNOG00000049185.1 transcript:ENSRNOT00000058389.3 gene_biotype:protein_coding transcript_biotype:protein_coding gene_symbol:AABR07061005.1	21.97	1	2	4	132	14.6395	9.40771	1.37984	1.01349	1.43735	1.27689	0.76589	0.862544	0.657875	0.762103	1.67549	0.0239555
ENSRNOP00000019916	GLI pathogenesis-related 2	Glipr2	pep chromosome:Rnor_6.0:5:59416076:59446647:1 gene:ENSRNOG00000014838.7 transcript:ENSRNOT00000019916.7 gene_biotype:protein_coding transcript_biotype:protein_coding gene_symbol:Glipr2 description:GLI pathogenesis-related 2 [Source:RGD Symbol;Acc:1583669]	17.65	2	2	2	170	18.9733	9.23193	1.13468	1.25414	1.21348	1.20077	0.727659	0.630692	0.791739	0.716697	1.67542	0.00116333
ENSRNOP00000071060	proteasome 26S subunit, non-ATPase 10	Psmd10	pep chromosome:Rnor_6.0:X:112323187:112328642:-1 gene:ENSRNOG00000057649.1 transcript:ENSRNOT00000083150.1 gene_biotype:protein_coding transcript_biotype:protein_coding gene_symbol:Psmd10 description:proteasome 26S subunit, non-ATPase 10 [Source:RGD Symbol;Acc:620350]	9.71	1	2	3	175	18.9536	6.7124	1.1485	1.41869	1.17602	1.24774	0.711464	0.774345	0.750355	0.745388	1.67394	0.004614
ENSRNOP00000013538	galectin 1	Lgals1	pep chromosome:Rnor_6.0:7:120153184:120156289:1 gene:ENSRNOG00000009884.6 transcript:ENSRNOT00000013538.6 gene_biotype:protein_coding transcript_biotype:protein_coding gene_symbol:Lgals1 description:galectin 1 [Source:RGD Symbol;Acc:69355]	71.85	9	9	52	135	14.8472	5.26221	1.03317	1.22852	1.5496	1.27043	0.800602	0.739558	0.738042	0.759401	1.67294	0.0282229
ENSRNOP00000004956	collagen type III alpha 1 chain	Col3a1	pep chromosome:Rnor_6.0:9:52023295:52059217:1 gene:ENSRNOG00000003357.4 transcript:ENSRNOT00000004956.4 gene_biotype:protein_coding transcript_biotype:protein_coding gene_symbol:Col3a1 description:collagen type III alpha 1 chain [Source:RGD Symbol;Acc:71029]	4.1	6	6	6	1463	138.851	6.52197	1.28206	1.27982	1.1688	1.24356	0.705976	0.774449	0.750411	0.743612	1.67232	0.000296713
ENSRNOP00000019964	similar to RIKEN cDNA 2410004B18	RGD1560065	pep chromosome:Rnor_6.0:2:251817694:251824784:1 gene:ENSRNOG00000014857.6 transcript:ENSRNOT00000019964.6 gene_biotype:protein_coding transcript_biotype:protein_coding gene_symbol:RGD1560065 description:similar to RIKEN cDNA 2410004B18 [Source:RGD Symbol;Acc:1560065]	6.08	1	1	1	181	20.214	5.04639	1.12707	1.11344	1.22751	1.15601	0.709368	0.62718	0.738668	0.691739	1.67116	0.000695703
ENSRNOP00000020284	selenoprotein K	Selenok	pep chromosome:Rnor_6.0:16:6035926:6044239:1 gene:ENSRNOG00000014624.6 transcript:ENSRNOT00000020284.6 gene_biotype:protein_coding transcript_biotype:protein_coding gene_symbol:Selenok description:selenoprotein K [Source:RGD Symbol;Acc:1303129]	31.18	3	3	3	93	10.4693	10.8579	1.06413	1.27461	1.22367	1.18747	0.489973	0.842201	0.803643	0.711939	1.66794	0.0207179
ENSRNOP00000006937	origin recognition complex, subunit 4	Orc4	pep chromosome:Rnor_6.0:3:33037034:33075685:-1 gene:ENSRNOG00000005021.5 transcript:ENSRNOT00000006937.5 gene_biotype:protein_coding transcript_biotype:protein_coding gene_symbol:Orc4 description:origin recognition complex, subunit 4 [Source:RGD Symbol;Acc:735212]	2.07	1	1	1	434	50.0729	7.62061	1.1183	1.28159	1.16023	1.1867	0.66501	0.755113	0.71516	0.711761	1.66728	0.00102155
ENSRNOP00000067293	glucosamine-6-phosphate deaminase 1	Gnpda1	pep chromosome:Rnor_6.0:18:31479117:31487671:-1 gene:ENSRNOG00000047213.2 transcript:ENSRNOT00000071560.2 gene_biotype:protein_coding transcript_biotype:protein_coding gene_symbol:Gnpda1 description:glucosamine-6-phosphate deaminase 1 [Source:RGD Symbol;Acc:1585624]	44	6	9	11	250	27.9691	6.37939	1.12204	1.35136	1.28523	1.25288	0.753474	0.731823	0.769114	0.75147	1.66723	0.00190496
ENSRNOP00000018176	keratin 31	Krt31	pep chromosome:Rnor_6.0:10:87959408:87962846:-1 gene:ENSRNOG00000030344.4 transcript:ENSRNOT00000018176.4 gene_biotype:protein_coding transcript_biotype:protein_coding gene_symbol:Krt31 description:keratin 31 [Source:RGD Symbol;Acc:1359411]	5.31	1	3	4	414	46.8077	4.89404	1.10402	1.37294	1.21092	1.2293	0.693808	0.817299	0.701059	0.737389	1.66709	0.00498731
ENSRNOP00000068947	SWI5-dependent homologous recombination repair protein 1	Sfr1	pep chromosome:Rnor_6.0:1:267483145:267508831:1 gene:ENSRNOG00000012641.5 transcript:ENSRNOT00000088962.1 gene_biotype:protein_coding transcript_biotype:protein_coding gene_symbol:Sfr1 description:SWI5-dependent homologous recombination repair protein 1 [Source:RGD Symbol;Acc:1305481]	7.97	2	2	2	251	28.7112	5.17334	1.10789	1.18805	1.22305	1.173	0.70143	0.711453	0.701119	0.704668	1.66461	0.000165712
ENSRNOP00000019772	fibronectin 1	Fn1	pep chromosome:Rnor_6.0:9:78900113:78969013:-1 gene:ENSRNOG00000014288.8 transcript:ENSRNOT00000019772.6 gene_biotype:protein_coding transcript_biotype:protein_coding gene_symbol:Fn1 description:fibronectin 1 [Source:RGD Symbol;Acc:2624]	51.19	2	85	270	2477	272.276	5.66846	1.24027	1.32701	1.13245	1.23324	0.762205	0.66336	0.798414	0.741326	1.66356	0.00207477
ENSRNOP00000004718	HID1 domain containing	Hid1	pep chromosome:Rnor_6.0:10:103899150:103919605:-1 gene:ENSRNOG00000003464.6 transcript:ENSRNOT00000004718.6 gene_biotype:protein_coding transcript_biotype:protein_coding gene_symbol:Hid1 description:HID1 domain containing [Source:RGD Symbol;Acc:1311422]	15.51	9	9	13	767	86.1421	6.07471	1.04267	1.31534	1.17095	1.17632	0.673487	0.681523	0.767728	0.70758	1.66246	0.00513027
ENSRNOP00000013073	aldo-keto reductase family 1, member B8	Akr1b8	pep chromosome:Rnor_6.0:4:61772064:61784637:1 gene:ENSRNOG00000009734.4 transcript:ENSRNOT00000013073.4 gene_biotype:protein_coding transcript_biotype:protein_coding gene_symbol:Akr1b8 description:aldo-keto reductase family 1, member B8 [Source:RGD Symbol;Acc:708475]	60.13	8	15	30	316	36.1378	7.45947	0.937391	1.45565	1.12535	1.1728	0.746483	0.731188	0.64263	0.706767	1.65938	0.0396053
ENSRNOP00000021689	family with sequence similarity 129, member B	Fam129b	pep chromosome:Rnor_6.0:3:11921715:11971327:1 gene:ENSRNOG00000015845.5 transcript:ENSRNOT00000021689.5 gene_biotype:protein_coding transcript_biotype:protein_coding gene_symbol:Fam129b description:family with sequence similarity 129, member B [Source:RGD Symbol;Acc:1307018]	24.36	15	15	16	747	84.6771	5.94775	1.15133	1.25176	1.36396	1.25568	0.780867	0.778753	0.7149	0.758174	1.65619	0.00157621
ENSRNOP00000008427	serine and arginine rich splicing factor 6	Srsf6	pep chromosome:Rnor_6.0:3:159305345:159310668:1 gene:ENSRNOG00000006380.6 transcript:ENSRNOT00000008427.6 gene_biotype:protein_coding transcript_biotype:protein_coding gene_symbol:Srsf6 description:serine and arginine rich splicing factor 6 [Source:RGD Symbol;Acc:1359241]	20.35	4	8	11	339	39.0021	11.4585	1.06272	1.37575	1.13825	1.19224	0.770635	0.653921	0.735132	0.719896	1.65613	0.00928873
ENSRNOP00000066355	endoglin	Eng	pep chromosome:Rnor_6.0:3:11679530:11717485:1 gene:ENSRNOG00000050190.3 transcript:ENSRNOT00000071801.2 gene_biotype:protein_coding transcript_biotype:protein_coding gene_symbol:Eng description:endoglin [Source:RGD Symbol;Acc:1593188]	21.08	11	11	13	650	69.7207	6.37939	1.09229	1.34042	1.32547	1.25273	0.743417	0.79764	0.729063	0.756706	1.6555	0.00394042
ENSRNOP00000005363	DnaJ heat shock protein family (Hsp40) member B9	Dnajb9	pep chromosome:Rnor_6.0:6:64165913:64170151:-1 gene:ENSRNOG00000004006.5 transcript:ENSRNOT00000005363.5 gene_biotype:protein_coding transcript_biotype:protein_coding gene_symbol:Dnajb9 description:DnaJ heat shock protein family (Hsp40) member B9 [Source:RGD Symbol;Acc:3070]	20.27	4	4	6	222	25.7004	8.77783	0.992035	1.20703	1.16268	1.12058	0.66544	0.628618	0.737498	0.677185	1.65477	0.00369713
ENSRNOP00000072449	biglycan	Bgn	pep chromosome:Rnor_6.0:X:157319046:157331204:-1 gene:ENSRNOG00000055962.1 transcript:ENSRNOT00000085201.1 gene_biotype:protein_coding transcript_biotype:protein_coding gene_symbol:Bgn description:biglycan [Source:RGD Symbol;Acc:2207]	42.55	12	13	27	369	41.6797	7.51807	1.23289	1.22549	1.23844	1.23227	0.725964	0.734292	0.77576	0.745339	1.6533	6.68782e-06
ENSRNOP00000028886	transmembrane protein 230	Tmem230	pep chromosome:Rnor_6.0:3:124870869:124879216:-1 gene:ENSRNOG00000021263.3 transcript:ENSRNOT00000028886.3 gene_biotype:protein_coding transcript_biotype:protein_coding gene_symbol:Tmem230 description:transmembrane protein 230 [Source:RGD Symbol;Acc:1307399]	20.83	2	2	2	120	13.1961	9.30518	1.04843	1.19473	1.26176	1.16831	0.680971	0.630397	0.808705	0.706691	1.65321	0.00497445
ENSRNOP00000017385	complement C1q A chain	C1qa	pep chromosome:Rnor_6.0:5:155261250:155264143:-1 gene:ENSRNOG00000012807.6 transcript:ENSRNOT00000017385.6 gene_biotype:protein_coding transcript_biotype:protein_coding gene_symbol:C1qa description:complement C1q A chain [Source:RGD Symbol;Acc:1306716]	15.1	4	4	6	245	25.9012	8.96826	1.29085	1.13706	1.20369	1.21053	0.656449	0.757872	0.782935	0.732419	1.65279	0.00125831
ENSRNOP00000064884	acylcarnitine hydrolase-like	LOC108348093	pep chromosome:Rnor_6.0:1:282694906:282702398:1 gene:ENSRNOG00000036571.4 transcript:ENSRNOT00000074303.1 gene_biotype:protein_coding transcript_biotype:protein_coding gene_symbol:LOC108348093 description:acylcarnitine hydrolase-like [Source:RGD Symbol;Acc:11416512]	28.34	3	13	41	561	62.1991	5.63037	1.43322	0.971709	1.15131	1.18541	0.590874	0.661522	0.902832	0.718409	1.65005	0.0466664
ENSRNOP00000026754	HDGF like 3	Hdgfl3	pep chromosome:Rnor_6.0:1:143702853:143751789:-1 gene:ENSRNOG00000019740.7 transcript:ENSRNOT00000026754.7 gene_biotype:protein_coding transcript_biotype:protein_coding gene_symbol:Hdgfl3 description:HDGF like 3 [Source:RGD Symbol;Acc:628773]	19.31	3	4	8	202	22.4329	8.39697	1.09263	1.34676	1.36721	1.26887	0.680551	0.808488	0.819652	0.769564	1.64881	0.00725156
ENSRNOP00000074052	four and a half LIM domains 1	Fhl1	pep chromosome:Rnor_6.0:X:159112880:159172518:1 gene:ENSRNOG00000000875.8 transcript:ENSRNOT00000084594.1 gene_biotype:protein_coding transcript_biotype:protein_coding gene_symbol:Fhl1 description:four and a half LIM domains 1 [Source:RGD Symbol;Acc:2615]	52.5	12	12	19	280	31.8819	8.36768	1.08832	1.28261	1.40447	1.25847	0.792829	0.761915	0.735767	0.763504	1.64828	0.00611877
ENSRNOP00000008222	pro-apoptotic WT1 regulator	Pawr	pep chromosome:Rnor_6.0:7:51273771:51353068:-1 gene:ENSRNOG00000005917.5 transcript:ENSRNOT00000008222.4 gene_biotype:protein_coding transcript_biotype:protein_coding gene_symbol:Pawr description:pro-apoptotic WT1 regulator [Source:RGD Symbol;Acc:69065]	25.6	6	6	8	332	35.8318	5.74463	1.05099	1.20006	1.23988	1.16364	0.701851	0.585263	0.8314	0.706171	1.64782	0.00746978
ENSRNOP00000064478		AABR07052587.1	pep chromosome:Rnor_6.0:3:64190973:64191878:1 gene:ENSRNOG00000031935.6 transcript:ENSRNOT00000011342.5 gene_biotype:protein_coding transcript_biotype:protein_coding gene_symbol:AABR07052587.1	6	1	1	1	150	17.7012	10.6235	1.18558	1.19818	1.23085	1.20487	0.798729	0.655443	0.74174	0.731971	1.64606	0.000416671
ENSRNOP00000067294		AABR07054370.1	pep chromosome:Rnor_6.0:3:150188455:150227405:1 gene:ENSRNOG00000046585.2 transcript:ENSRNOT00000072917.2 gene_biotype:protein_coding transcript_biotype:protein_coding gene_symbol:AABR07054370.1	30.63	2	7	9	222	24.7966	4.99561	1.14589	1.19118	1.17291	1.17	0.777209	0.662701	0.698925	0.712945	1.64108	0.000228057
ENSRNOP00000076229	moesin	Msn	pep chromosome:Rnor_6.0:X:65271366:65293928:1 gene:ENSRNOG00000030118.7 transcript:ENSRNOT00000093499.1 gene_biotype:protein_coding transcript_biotype:protein_coding gene_symbol:Msn description:moesin [Source:RGD Symbol;Acc:621260]	62.33	31	44	114	576	67.6098	6.46826	1.17897	1.18531	1.21979	1.19469	0.733487	0.730455	0.720624	0.728189	1.64063	3.89951e-06
ENSRNOP00000048774	RT1 class II, locus Da	RT1-Da	pep chromosome:Rnor_6.0:20:4127644:4132616:-1 gene:ENSRNOG00000032844.4 transcript:ENSRNOT00000048332.4 gene_biotype:protein_coding transcript_biotype:protein_coding gene_symbol:RT1-Da description:RT1 class II, locus Da [Source:RGD Symbol;Acc:1593283]	13.73	4	4	6	255	29.1521	5.18604	1.24022	1.05463	1.22515	1.17333	0.774308	0.653166	0.721464	0.716312	1.63802	0.00270539
ENSRNOP00000034951	unc-5 netrin receptor B	Unc5b	pep chromosome:Rnor_6.0:20:30339673:30406295:-1 gene:ENSRNOG00000000567.7 transcript:ENSRNOT00000038537.5 gene_biotype:protein_coding transcript_biotype:protein_coding gene_symbol:Unc5b description:unc-5 netrin receptor B [Source:RGD Symbol;Acc:621756]	1.9	1	2	2	946	103.608	6.23975	1.14988	1.05769	1.34165	1.18307	0.726828	0.668617	0.771714	0.722386	1.63773	0.00657088
ENSRNOP00000073778	FIC domain containing	Ficd	pep chromosome:Rnor_6.0:12:48658283:48663143:-1 gene:ENSRNOG00000059799.1 transcript:ENSRNOT00000082809.1 gene_biotype:protein_coding transcript_biotype:protein_coding gene_symbol:Ficd description:FIC domain containing [Source:RGD Symbol;Acc:1359391]	3.71	2	2	2	458	51.7212	8.45557	1.0294	1.24103	1.14937	1.13994	0.744659	0.662345	0.681361	0.696122	1.63755	0.00256666
ENSRNOP00000012888	cytochrome P450, family 4, subfamily a, polypeptide 1	Cyp4a1	pep chromosome:Rnor_6.0:5:134492756:134507154:1 gene:ENSRNOG00000009597.8 transcript:ENSRNOT00000012888.7 gene_biotype:protein_coding transcript_biotype:protein_coding gene_symbol:Cyp4a1 description:cytochrome P450, family 4, subfamily a, polypeptide 1 [Source:RGD Symbol;Acc:68945]	37.13	17	18	43	509	58.178	8.93896	0.970734	1.06505	1.41924	1.15167	0.707117	0.704924	0.697856	0.703299	1.63753	0.0304001
ENSRNOP00000067432	non-histone chromosomal protein HMG-14-like	LOC100911295	pep chromosome:Rnor_6.0:11:36474840:36479868:-1 gene:ENSRNOG00000050978.2 transcript:ENSRNOT00000075762.2 gene_biotype:protein_coding transcript_biotype:protein_coding gene_symbol:LOC100911295 description:non-histone chromosomal protein HMG-14-like [Source:RGD Symbol;Acc:6494054]	9.38	2	2	5	96	10.1183	9.75928	1.06305	1.30083	1.22751	1.19713	0.77012	0.68912	0.73785	0.732363	1.63461	0.00330468
ENSRNOP00000016224	transmembrane protein 41B	Tmem41b	pep chromosome:Rnor_6.0:1:174605834:174620064:-1 gene:ENSRNOG00000010752.5 transcript:ENSRNOT00000016224.5 gene_biotype:protein_coding transcript_biotype:protein_coding gene_symbol:Tmem41b description:transmembrane protein 41B [Source:RGD Symbol;Acc:1310870]	9.28	2	2	2	291	32.4903	9.34912	1.17601	1.05191	1.16225	1.13006	0.656708	0.542826	0.878332	0.692622	1.63157	0.0145526
ENSRNOP00000069980	protein kinase C and casein kinase substrate in neurons 1	Pacsin1	pep chromosome:Rnor_6.0:20:7279820:7286586:1 gene:ENSRNOG00000054603.1 transcript:ENSRNOT00000090820.1 gene_biotype:protein_coding transcript_biotype:protein_coding gene_symbol:Pacsin1 description:protein kinase C and casein kinase substrate in neurons 1 [Source:RGD Symbol;Acc:3247]	5.44	1	3	4	441	50.3435	5.22412	1.08289	1.41915	1.30356	1.26853	0.799195	0.731271	0.803176	0.777881	1.63076	0.00839503
ENSRNOP00000067453	centrin-3-like	LOC100912538	pep chromosome:Rnor_6.0:2:12102598:12115009:1 gene:ENSRNOG00000048563.2 transcript:ENSRNOT00000072155.1 gene_biotype:protein_coding transcript_biotype:protein_coding gene_symbol:LOC100912538 description:centrin-3-like [Source:RGD Symbol;Acc:6486167]	7.78	1	2	2	167	19.5069	4.77979	1.19977	1.321	1.16456	1.22844	0.768465	0.763697	0.729695	0.753952	1.62934	0.000632822
ENSRNOP00000025512	similar to RIKEN cDNA 2310022B05	RGD1559896	pep chromosome:Rnor_6.0:19:57396606:57422093:-1 gene:ENSRNOG00000018836.4 transcript:ENSRNOT00000025512.4 gene_biotype:protein_coding transcript_biotype:protein_coding gene_symbol:RGD1559896 description:similar to RIKEN cDNA 2310022B05 [Source:RGD Symbol;Acc:1559896]	14.2	3	3	5	324	35.6466	5.07178	1.29949	1.19773	1.27881	1.25868	0.758757	0.754758	0.819442	0.777652	1.61856	0.000211694
ENSRNOP00000039120	olfactomedin 4	Olfm4	pep chromosome:Rnor_6.0:15:62406873:62429449:1 gene:ENSRNOG00000013280.6 transcript:ENSRNOT00000047572.3 gene_biotype:protein_coding transcript_biotype:protein_coding gene_symbol:Olfm4 description:olfactomedin 4 [Source:RGD Symbol;Acc:1311708]	10.18	4	5	5	511	57.8633	5.87158	1.18257	1.20854	1.16538	1.18549	0.658261	0.741026	0.802349	0.733879	1.61538	0.000490012
ENSRNOP00000028887	proliferating cell nuclear antigen	Pcna	pep chromosome:Rnor_6.0:3:124880698:124884570:-1 gene:ENSRNOG00000021264.6 transcript:ENSRNOT00000028887.6 gene_biotype:protein_coding transcript_biotype:protein_coding gene_symbol:Pcna description:proliferating cell nuclear antigen [Source:RGD Symbol;Acc:3269]	57.85	12	13	25	261	28.7303	4.69092	1.19	1.38812	1.06521	1.21444	0.718003	0.851737	0.685897	0.751879	1.61521	0.0123586
ENSRNOP00000024084	actin, alpha 1, skeletal muscle	Acta1	pep chromosome:Rnor_6.0:19:56674074:56677084:-1 gene:ENSRNOG00000017786.6 transcript:ENSRNOT00000024084.6 gene_biotype:protein_coding transcript_biotype:protein_coding gene_symbol:Acta1 description:actin, alpha 1, skeletal muscle [Source:RGD Symbol;Acc:2025]	66.58	2	21	403	377	42.0239	5.38916	1.18646	1.11405	1.20267	1.16773	0.771279	0.620737	0.777141	0.723053	1.615	0.00155435
ENSRNOP00000036054	transmembrane protein 109	Tmem109	pep chromosome:Rnor_6.0:1:226925117:226935689:-1 gene:ENSRNOG00000028017.5 transcript:ENSRNOT00000038807.5 gene_biotype:protein_coding transcript_biotype:protein_coding gene_symbol:Tmem109 description:transmembrane protein 109 [Source:RGD Symbol;Acc:1359538]	12.76	4	4	7	243	26.2254	9.77393	1.08941	1.28132	1.12316	1.16463	0.705416	0.783113	0.681385	0.723305	1.61015	0.00269684
ENSRNOP00000022679	matrix metallopeptidase 2	Mmp2	pep chromosome:Rnor_6.0:19:15542765:15570611:-1 gene:ENSRNOG00000016695.6 transcript:ENSRNOT00000022679.6 gene_biotype:protein_coding transcript_biotype:protein_coding gene_symbol:Mmp2 description:matrix metallopeptidase 2 [Source:RGD Symbol;Acc:621316]	2.87	2	2	3	663	74.1889	5.46533	1.33586	1.0329	1.30006	1.22294	0.742094	0.746204	0.79128	0.759859	1.60943	0.00877331
ENSRNOP00000073712	caveolin 1	Cav1	pep chromosome:Rnor_6.0:4:44597123:44630200:1 gene:ENSRNOG00000056836.1 transcript:ENSRNOT00000078250.1 gene_biotype:protein_coding transcript_biotype:protein_coding gene_symbol:Cav1 description:caveolin 1 [Source:RGD Symbol;Acc:2280]	41.01	6	6	6	178	20.5385	6.02393	0.975965	1.19646	1.33418	1.16887	0.728138	0.648366	0.806793	0.727766	1.6061	0.0179559
ENSRNOP00000023875	2',3'-cyclic nucleotide 3' phosphodiesterase	Cnp	pep chromosome:Rnor_6.0:10:88490798:88497356:1 gene:ENSRNOG00000017496.4 transcript:ENSRNOT00000023872.4 gene_biotype:protein_coding transcript_biotype:protein_coding gene_symbol:Cnp description:2',3'-cyclic nucleotide 3' phosphodiesterase [Source:RGD Symbol;Acc:2368]	38.81	16	16	25	420	47.2386	8.89502	1.29403	1.19054	1.11693	1.2005	0.679178	0.735435	0.830473	0.748362	1.60417	0.00261762
ENSRNOP00000070703	filamin A	Flna	pep chromosome:Rnor_6.0:X:156463953:156487245:1 gene:ENSRNOG00000054890.1 transcript:ENSRNOT00000079889.1 gene_biotype:protein_coding transcript_biotype:protein_coding gene_symbol:Flna description:filamin A [Source:RGD Symbol;Acc:1560614]	60.97	112	121	286	2639	280.32	6.03662	1.15672	1.20211	1.21812	1.19232	0.742005	0.772195	0.716735	0.743645	1.60334	5.14247e-05
ENSRNOP00000027407	cathepsin D	Ctsd	pep chromosome:Rnor_6.0:1:215541542:215553451:-1 gene:ENSRNOG00000020206.7 transcript:ENSRNOT00000027407.4 gene_biotype:protein_coding transcript_biotype:protein_coding gene_symbol:Ctsd description:cathepsin D [Source:RGD Symbol;Acc:621511]	37.35	13	13	67	407	44.5938	7.09326	1.09773	1.23105	1.23581	1.1882	0.710957	0.773572	0.744567	0.743032	1.59912	0.000797309
ENSRNOP00000073681	histone cluster 1 H1 family member c	Hist1h1c	pep chromosome:Rnor_6.0:17:43639749:43640387:-1 gene:ENSRNOG00000054978.1 transcript:ENSRNOT00000087731.1 gene_biotype:protein_coding transcript_biotype:protein_coding gene_symbol:Hist1h1c description:histone cluster 1 H1 family member c [Source:RGD Symbol;Acc:1587893]	46.23	4	15	74	212	21.3037	11.0044	1.14492	1.29905	1.30937	1.25111	0.787731	0.814443	0.74502	0.782398	1.59907	0.0011839
ENSRNOP00000074491	KRI1 homolog	Kri1	pep chromosome:Rnor_6.0:8:22301498:22308706:-1 gene:ENSRNOG00000057447.1 transcript:ENSRNOT00000080236.1 gene_biotype:protein_coding transcript_biotype:protein_coding gene_symbol:Kri1 description:KRI1 homolog [Source:RGD Symbol;Acc:1588903]	7.74	3	3	3	478	55.8495	5.42725	0.940919	1.23855	1.14559	1.10835	0.81504	0.520322	0.744506	0.693289	1.59869	0.0293578
ENSRNOP00000004969	minichromosome maintenance complex component 6	Mcm6	pep chromosome:Rnor_6.0:13:45042882:45068077:-1 gene:ENSRNOG00000003703.6 transcript:ENSRNOT00000004969.6 gene_biotype:protein_coding transcript_biotype:protein_coding gene_symbol:Mcm6 description:minichromosome maintenance complex component 6 [Source:RGD Symbol;Acc:61967]	20.71	15	15	18	821	92.757	5.42725	1.17689	1.23137	1.05732	1.15519	0.739013	0.728456	0.700884	0.722784	1.59825	0.00119721
ENSRNOP00000031615	protein tyrosine kinase 2 beta	Ptk2b	pep chromosome:Rnor_6.0:15:42827310:42947656:-1 gene:ENSRNOG00000027839.6 transcript:ENSRNOT00000030007.3 gene_biotype:protein_coding transcript_biotype:protein_coding gene_symbol:Ptk2b description:protein tyrosine kinase 2 beta [Source:RGD Symbol;Acc:628758]	2.38	2	2	2	1009	115.71	6.32861	1.14673	1.27273	1.21313	1.21086	0.741495	0.696059	0.835435	0.757663	1.59815	0.00117059
ENSRNOP00000031063	cytochrome b-245 beta chain	Cybb	pep chromosome:Rnor_6.0:X:14578264:14612547:1 gene:ENSRNOG00000003622.7 transcript:ENSRNOT00000038994.3 gene_biotype:protein_coding transcript_biotype:protein_coding gene_symbol:Cybb description:cytochrome b-245 beta chain [Source:RGD Symbol;Acc:620574]	27.02	14	14	22	570	65.3295	8.47021	1.22649	1.23659	1.14616	1.20308	0.744652	0.760291	0.753628	0.752857	1.59802	0.00010001
ENSRNOP00000073062	ADP-ribosylation factor GTPase activating protein 3	Arfgap3	pep chromosome:Rnor_6.0:7:124150688:124198200:-1 gene:ENSRNOG00000046472.2 transcript:ENSRNOT00000078947.1 gene_biotype:protein_coding transcript_biotype:protein_coding gene_symbol:Arfgap3 description:ADP-ribosylation factor GTPase activating protein 3 [Source:RGD Symbol;Acc:1560066]	30.65	16	16	22	522	57.6353	8.86572	1.04497	1.10372	1.18914	1.11261	0.667988	0.723546	0.699093	0.696876	1.59657	0.000752431
ENSRNOP00000017386	major facilitator superfamily domain containing 10	Mfsd10	pep chromosome:Rnor_6.0:14:81362618:81366055:1 gene:ENSRNOG00000012534.5 transcript:ENSRNOT00000017386.5 gene_biotype:protein_coding transcript_biotype:protein_coding gene_symbol:Mfsd10 description:major facilitator superfamily domain containing 10 [Source:RGD Symbol;Acc:1311900]	11.84	4	4	6	456	49.3733	9.90576	1.19677	1.29617	1.20124	1.23139	0.738811	0.790729	0.785889	0.77181	1.59546	0.000226509
ENSRNOP00000075386	DnaJ heat shock protein family (Hsp40) member B4	Dnajb4	pep chromosome:Rnor_6.0:2:257394818:257418425:-1 gene:ENSRNOG00000013011.7 transcript:ENSRNOT00000086878.1 gene_biotype:protein_coding transcript_biotype:protein_coding gene_symbol:Dnajb4 description:DnaJ heat shock protein family (Hsp40) member B4 [Source:RGD Symbol;Acc:1305826]	33.83	10	11	16	337	37.7982	8.5874	1.00012	1.1819	1.26291	1.14831	0.704398	0.705464	0.749969	0.719944	1.595	0.0056425
ENSRNOP00000023252	phosphofructokinase, platelet	Pfkp	pep chromosome:Rnor_6.0:17:68511064:68559471:-1 gene:ENSRNOG00000017163.7 transcript:ENSRNOT00000023252.7 gene_biotype:protein_coding transcript_biotype:protein_coding gene_symbol:Pfkp description:phosphofructokinase, platelet [Source:RGD Symbol;Acc:61893]	24.57	15	16	22	749	81.7015	7.69385	1.21192	1.18723	1.23409	1.21108	0.824265	0.723834	0.729816	0.759305	1.59498	0.00021314
ENSRNOP00000024436	annexin A4	Anxa4	pep chromosome:Rnor_6.0:4:118538777:118595580:-1 gene:ENSRNOG00000018159.7 transcript:ENSRNOT00000024436.7 gene_biotype:protein_coding transcript_biotype:protein_coding gene_symbol:Anxa4 description:annexin A4 [Source:RGD Symbol;Acc:621171]	69.91	20	21	48	319	35.8711	5.56689	1.11556	1.30178	1.154	1.19045	0.779684	0.70641	0.75315	0.746415	1.59489	0.00185406
ENSRNOP00000022958	SEC11 homolog C, signal peptidase complex subunit	Sec11c	pep chromosome:Rnor_6.0:18:61490031:61506508:1 gene:ENSRNOG00000017036.3 transcript:ENSRNOT00000022958.3 gene_biotype:protein_coding transcript_biotype:protein_coding gene_symbol:Sec11c description:SEC11 homolog C, signal peptidase complex subunit [Source:RGD Symbol;Acc:628665]	27.6	5	5	8	192	21.6465	9.23193	1.03482	1.24224	1.1384	1.13849	0.711911	0.717154	0.714254	0.71444	1.59354	0.00210124
ENSRNOP00000000904	charged multivesicular body protein 2B	Chmp2b	pep chromosome:Rnor_6.0:11:2665285:2692198:-1 gene:ENSRNOG00000040257.4 transcript:ENSRNOT00000000904.7 gene_biotype:protein_coding transcript_biotype:protein_coding gene_symbol:Chmp2b description:charged multivesicular body protein 2B [Source:RGD Symbol;Acc:1306781]	24.41	6	6	7	213	23.9192	8.77783	0.984901	1.24291	1.26011	1.16264	0.803311	0.731265	0.654261	0.729612	1.59351	0.0118757
ENSRNOP00000075156	MAGE family member D1	Maged1	pep chromosome:Rnor_6.0:X:63803189:63807810:-1 gene:ENSRNOG00000006756.8 transcript:ENSRNOT00000084632.1 gene_biotype:protein_coding transcript_biotype:protein_coding gene_symbol:Maged1 description:MAGE family member D1 [Source:RGD Symbol;Acc:70898]	4.96	2	3	3	565	64.5628	7.1958	1.17433	1.35115	1.09126	1.20558	0.878896	0.617874	0.778096	0.758289	1.58987	0.0143261
ENSRNOP00000022983	serpin family H member 1	Serpinh1	pep chromosome:Rnor_6.0:1:164301010:164308317:-1 gene:ENSRNOG00000016831.6 transcript:ENSRNOT00000022983.6 gene_biotype:protein_coding transcript_biotype:protein_coding gene_symbol:Serpinh1 description:serpin family H member 1 [Source:RGD Symbol;Acc:69302]	58.51	21	21	94	417	46.5322	8.82178	1.13149	1.29792	1.10492	1.17811	0.704831	0.73317	0.785604	0.741202	1.58946	0.0025315
ENSRNOP00000028975	ATPase family, AAA domain containing 5	Atad5	pep chromosome:Rnor_6.0:10:67427066:67473649:1 gene:ENSRNOG00000021903.7 transcript:ENSRNOT00000035642.6 gene_biotype:protein_coding transcript_biotype:protein_coding gene_symbol:Atad5 description:ATPase family, AAA domain containing 5 [Source:RGD Symbol;Acc:1561464]	0.93	1	1	1	1834	205.031	9.11475	0.993257	0.986512	1.23582	1.07186	0.81757	0.520413	0.686084	0.674689	1.58868	0.0287556
ENSRNOP00000041163	CD200 receptor 1-like	Cd200r1l	pep chromosome:Rnor_6.0:11:60804311:60819249:-1 gene:ENSRNOG00000002046.7 transcript:ENSRNOT00000042447.2 gene_biotype:protein_coding transcript_biotype:protein_coding gene_symbol:Cd200r1l description:CD200 receptor 1-like [Source:RGD Symbol;Acc:1563387]	4	1	1	1	250	27.316	7.34229	1.17061	1.15971	1.0421	1.12414	0.791867	0.640687	0.694062	0.708872	1.58582	0.00234926
ENSRNOP00000075297	glucose-6-phosphate dehydrogenase	G6pd	pep chromosome:Rnor_6.0:X:156274800:156293926:1 gene:ENSRNOG00000056728.1 transcript:ENSRNOT00000080887.1 gene_biotype:protein_coding transcript_biotype:protein_coding gene_symbol:G6pd description:glucose-6-phosphate dehydrogenase [Source:RGD Symbol;Acc:2645]	53.4	26	26	66	515	59.3378	6.37939	1.17565	1.15034	1.17523	1.16707	0.768651	0.724188	0.715856	0.736232	1.58519	1.97201e-05
ENSRNOP00000011991	cysteine and glycine-rich protein 1	Csrp1	pep chromosome:Rnor_6.0:13:52553775:52575051:1 gene:ENSRNOG00000008937.5 transcript:ENSRNOT00000011991.5 gene_biotype:protein_coding transcript_biotype:protein_coding gene_symbol:Csrp1 description:cysteine and glycine-rich protein 1 [Source:RGD Symbol;Acc:62053]	70.47	13	13	28	193	20.5998	8.57275	1.19477	1.1612	1.23281	1.19626	0.72083	0.788673	0.754602	0.754702	1.58508	0.000101092
ENSRNOP00000072050	histocompatibility minor 13	Hm13	pep chromosome:Rnor_6.0:3:148150698:148186036:1 gene:ENSRNOG00000007738.7 transcript:ENSRNOT00000087075.1 gene_biotype:protein_coding transcript_biotype:protein_coding gene_symbol:Hm13 description:histocompatibility minor 13 [Source:RGD Symbol;Acc:1308946]	23.28	10	10	30	378	41.7487	6.22705	1.05712	1.13655	1.08041	1.09136	0.649639	0.681432	0.734993	0.688688	1.58469	0.000300938
ENSRNOP00000055457	lysyl oxidase-like 2	Loxl2	pep chromosome:Rnor_6.0:15:51304059:51365124:1 gene:ENSRNOG00000016758.7 transcript:ENSRNOT00000058663.4 gene_biotype:protein_coding transcript_biotype:protein_coding gene_symbol:Loxl2 description:lysyl oxidase-like 2 [Source:RGD Symbol;Acc:1308435]	3.02	1	1	1	662	74.0346	6.58057	1.14177	1.2824	1.13	1.18472	0.727401	0.755096	0.763752	0.74875	1.58227	0.000965384
ENSRNOP00000053011	microtubule-associated protein 4	Map4	pep chromosome:Rnor_6.0:8:118013612:118159933:1 gene:ENSRNOG00000020748.7 transcript:ENSRNOT00000056166.4 gene_biotype:protein_coding transcript_biotype:protein_coding gene_symbol:Map4 description:microtubule-associated protein 4 [Source:RGD Symbol;Acc:1564359]	39.17	3	32	57	1057	110.233	4.729	1.15741	1.05291	1.25631	1.15554	0.732228	0.741691	0.721578	0.731833	1.57897	0.00199233
ENSRNOP00000016846	mannosidase, alpha, class 1B, member 1	Man1b1	pep chromosome:Rnor_6.0:3:2547986:2569049:1 gene:ENSRNOG00000012559.6 transcript:ENSRNOT00000016846.5 gene_biotype:protein_coding transcript_biotype:protein_coding gene_symbol:Man1b1 description:mannosidase, alpha, class 1B, member 1 [Source:RGD Symbol;Acc:1563595]	22.98	14	14	21	657	74.8475	8.22119	1.05985	1.20194	1.12131	1.1277	0.705008	0.731074	0.706516	0.714199	1.57897	0.000597041
ENSRNOP00000000689	solute carrier family 29 member 3	Slc29a3	pep chromosome:Rnor_6.0:20:30287424:30327361:-1 gene:ENSRNOG00000000568.5 transcript:ENSRNOT00000000689.5 gene_biotype:protein_coding transcript_biotype:protein_coding gene_symbol:Slc29a3 description:solute carrier family 29 member 3 [Source:RGD Symbol;Acc:727811]	7.58	3	3	3	475	51.6429	8.1626	1.27835	1.21136	1.12646	1.20539	0.836514	0.802145	0.652063	0.763574	1.57862	0.00351748
ENSRNOP00000021546	myoferlin	Myof	pep chromosome:Rnor_6.0:1:256585410:256734719:-1 gene:ENSRNOG00000016117.7 transcript:ENSRNOT00000021546.7 gene_biotype:protein_coding transcript_biotype:protein_coding gene_symbol:Myof description:myoferlin [Source:RGD Symbol;Acc:1564216]	25.2	41	43	57	2048	233.239	6.11279	1.23398	1.20365	1.22119	1.2196	0.769118	0.764839	0.785472	0.773143	1.57746	2.05255e-06
ENSRNOP00000012819	cytochrome P450 family 7 subfamily A member 1	Cyp7a1	pep chromosome:Rnor_6.0:5:19358734:19368431:-1 gene:ENSRNOG00000009488.4 transcript:ENSRNOT00000012819.4 gene_biotype:protein_coding transcript_biotype:protein_coding gene_symbol:Cyp7a1 description:cytochrome P450 family 7 subfamily A member 1 [Source:RGD Symbol;Acc:2482]	23.66	9	9	23	503	56.846	8.38232	1.1871	1.1853	1.17212	1.18151	0.758172	0.763615	0.725568	0.749118	1.5772	4.5575e-06
ENSRNOP00000003326	hematopoietic cell specific Lyn substrate 1	Hcls1	pep chromosome:Rnor_6.0:11:66736966:66759402:-1 gene:ENSRNOG00000038881.2 transcript:ENSRNOT00000003326.5 gene_biotype:protein_coding transcript_biotype:protein_coding gene_symbol:Hcls1 description:hematopoietic cell specific Lyn substrate 1 [Source:RGD Symbol;Acc:1304754]	19.33	9	9	11	476	52.7915	4.94482	1.05036	1.2092	1.0999	1.11982	0.719666	0.67155	0.739027	0.710081	1.57704	0.00130561
ENSRNOP00000000707	myristoylated alanine rich protein kinase C substrate	Marcks	pep chromosome:Rnor_6.0:20:42966140:42971838:1 gene:ENSRNOG00000000579.6 transcript:ENSRNOT00000000707.6 gene_biotype:protein_coding transcript_biotype:protein_coding gene_symbol:Marcks description:myristoylated alanine rich protein kinase C substrate [Source:RGD Symbol;Acc:3028]	34.63	8	8	13	309	29.942	4.36084	1.03394	1.31328	1.09909	1.14877	0.836393	0.593769	0.755158	0.72844	1.57703	0.0190222
ENSRNOP00000006888		AABR07065625.1	pep chromosome:Rnor_6.0:6:138054662:138508753:-1 gene:ENSRNOG00000034190.6 transcript:ENSRNOT00000006888.7 gene_biotype:protein_coding transcript_biotype:protein_coding gene_symbol:AABR07065625.1	43.4	12	12	25	470	51.3673	5.60498	1.32256	1.07403	1.14582	1.1808	0.826409	0.730684	0.694106	0.7504	1.57357	0.00678723
ENSRNOP00000070338	testin LIM domain protein	Tes	pep chromosome:Rnor_6.0:4:44321883:44360405:1 gene:ENSRNOG00000051952.1 transcript:ENSRNOT00000091095.1 gene_biotype:protein_coding transcript_biotype:protein_coding gene_symbol:Tes description:testin LIM domain protein [Source:RGD Symbol;Acc:1566346]	46.54	20	20	24	419	47.5998	7.98682	1.00489	1.22058	1.13378	1.11975	0.679604	0.71269	0.743888	0.712061	1.57255	0.00336389
ENSRNOP00000010627	angiotensin I converting enzyme	Ace	pep chromosome:Rnor_6.0:10:94170766:94187822:1 gene:ENSRNOG00000062101.1 transcript:ENSRNOT00000010627.8 gene_biotype:protein_coding transcript_biotype:protein_coding gene_symbol:Ace description:angiotensin I converting enzyme [Source:RGD Symbol;Acc:2493]	6.8	6	6	6	1133	130.303	6.23975	1.20933	1.19618	1.18711	1.19754	0.807098	0.717507	0.760845	0.761817	1.57196	8.20238e-05
ENSRNOP00000036105	FUN14 domain containing 2	Fundc2	pep chromosome:Rnor_6.0:18:402295:407954:1 gene:ENSRNOG00000024066.4 transcript:ENSRNOT00000033618.3 gene_biotype:protein_coding transcript_biotype:protein_coding gene_symbol:Fundc2 description:FUN14 domain containing 2 [Source:RGD Symbol;Acc:1560916]	8.61	2	2	3	151	16.3337	10.0522	1.16006	0.935759	1.24763	1.11448	0.806523	0.602446	0.719713	0.70956	1.57067	0.0212429
ENSRNOP00000017486	secreted protein acidic and cysteine rich	Sparc	pep chromosome:Rnor_6.0:10:40742400:40764185:-1 gene:ENSRNOG00000012840.7 transcript:ENSRNOT00000017486.7 gene_biotype:protein_coding transcript_biotype:protein_coding gene_symbol:Sparc description:secreted protein acidic and cysteine rich [Source:RGD Symbol;Acc:3742]	27.24	8	8	8	301	34.2735	4.89404	1.17037	1.37042	1.14364	1.22814	0.760392	0.841839	0.743674	0.781968	1.57058	0.00456124
ENSRNOP00000069474	pyruvate kinase M1/2	Pkm	pep chromosome:Rnor_6.0:8:64489942:64502429:1 gene:ENSRNOG00000011329.7 transcript:ENSRNOT00000083666.1 gene_biotype:protein_coding transcript_biotype:protein_coding gene_symbol:Pkm description:pyruvate kinase M1/2 [Source:RGD Symbol;Acc:3337]	72.39	3	28	79	489	53.1595	7.82568	1.1213	1.42244	1.39823	1.31399	0.846766	0.880074	0.783806	0.836882	1.5701	0.00903154
ENSRNOP00000019192	heme oxygenase 1	Hmox1	pep chromosome:Rnor_6.0:19:14508616:14515456:1 gene:ENSRNOG00000014117.7 transcript:ENSRNOT00000019192.6 gene_biotype:protein_coding transcript_biotype:protein_coding gene_symbol:Hmox1 description:heme oxygenase 1 [Source:RGD Symbol;Acc:2806]	49.13	10	10	13	289	32.9848	6.53662	1.09845	1.26479	1.02845	1.13056	0.752462	0.634058	0.779973	0.722164	1.56552	0.00798201
ENSRNOP00000039705	pleckstrin homology domain containing O2	Plekho2	pep chromosome:Rnor_6.0:8:71094090:71118927:-1 gene:ENSRNOG00000029242.4 transcript:ENSRNOT00000042633.4 gene_biotype:protein_coding transcript_biotype:protein_coding gene_symbol:Plekho2 description:pleckstrin homology domain containing O2 [Source:RGD Symbol;Acc:1305718]	18.02	8	8	9	494	53.9743	5.19873	1.15621	1.25097	1.32117	1.24278	0.819595	0.84022	0.725337	0.795051	1.56315	0.00166516
ENSRNOP00000018038	ATP synthase inhibitory factor subunit 1	Atp5if1	pep chromosome:Rnor_6.0:5:150719569:150723321:-1 gene:ENSRNOG00000013300.5 transcript:ENSRNOT00000018038.5 gene_biotype:protein_coding transcript_biotype:protein_coding gene_symbol:Atp5if1 description:ATP synthase inhibitory factor subunit 1 [Source:RGD Symbol;Acc:2181]	17.76	3	3	4	107	12.2403	9.59814	1.09859	1.27205	1.12895	1.16653	0.700201	0.721866	0.819958	0.747342	1.56091	0.0029661
ENSRNOP00000069882	non-SMC condensin I complex, subunit D2	Ncapd2	pep chromosome:Rnor_6.0:4:157683077:157704596:-1 gene:ENSRNOG00000055300.1 transcript:ENSRNOT00000083016.1 gene_biotype:protein_coding transcript_biotype:protein_coding gene_symbol:Ncapd2 description:non-SMC condensin I complex, subunit D2 [Source:RGD Symbol;Acc:1562596]	2.38	3	3	4	1389	155.363	6.37939	1.06629	1.29131	1.18234	1.17998	0.753429	0.738027	0.781584	0.75768	1.55736	0.00309991
ENSRNOP00000028893	tRNA methyltransferase 6	Trmt6	pep chromosome:Rnor_6.0:3:125458692:125470413:-1 gene:ENSRNOG00000021270.5 transcript:ENSRNOT00000028893.5 gene_biotype:protein_coding transcript_biotype:protein_coding gene_symbol:Trmt6 description:tRNA methyltransferase 6 [Source:RGD Symbol;Acc:1308877]	9.9	5	5	5	495	55.2442	7.91357	1.05172	1.22062	1.19961	1.15732	0.757914	0.69266	0.779265	0.74328	1.55704	0.00219762
ENSRNOP00000017060	complement C1q B chain	C1qb	pep chromosome:Rnor_6.0:5:155246447:155252003:-1 gene:ENSRNOG00000012749.6 transcript:ENSRNOT00000017060.6 gene_biotype:protein_coding transcript_biotype:protein_coding gene_symbol:C1qb description:complement C1q B chain [Source:RGD Symbol;Acc:2229]	10.28	2	2	2	253	26.6308	8.82178	1.1597	1.10623	1.11595	1.12729	0.720564	0.664887	0.786601	0.724018	1.557	0.000485425
ENSRNOP00000060240	chloride intracellular channel 1	Clic1	pep chromosome:Rnor_6.0:20:5040337:5049166:1 gene:ENSRNOG00000029682.5 transcript:ENSRNOT00000068435.3 gene_biotype:protein_coding transcript_biotype:protein_coding gene_symbol:Clic1 description:chloride intracellular channel 1 [Source:RGD Symbol;Acc:1303043]	78.42	14	15	25	241	26.9638	5.17334	1.07062	1.29945	1.21433	1.1948	0.746601	0.78704	0.769705	0.767782	1.55617	0.00324705
ENSRNOP00000017882	phosducin-like 3	Pdcl3	pep chromosome:Rnor_6.0:9:45672157:45680799:1 gene:ENSRNOG00000013286.6 transcript:ENSRNOT00000017882.6 gene_biotype:protein_coding transcript_biotype:protein_coding gene_symbol:Pdcl3 description:phosducin-like 3 [Source:RGD Symbol;Acc:1309663]	20	6	6	7	240	27.682	4.76709	1.26122	1.24101	1.15464	1.21896	0.730656	0.841376	0.779064	0.783699	1.55539	0.000682649
ENSRNOP00000014439	death-associated protein	Dap	pep chromosome:Rnor_6.0:2:84275884:84328998:1 gene:ENSRNOG00000010747.4 transcript:ENSRNOT00000014439.4 gene_biotype:protein_coding transcript_biotype:protein_coding gene_symbol:Dap description:death-associated protein [Source:RGD Symbol;Acc:620641]	23.53	3	3	7	102	11.1588	9.59814	0.987807	1.15407	1.23214	1.12467	0.636409	0.74587	0.787586	0.723288	1.55495	0.0091525
ENSRNOP00000018763	phosphoserine aminotransferase 1	Psat1	pep chromosome:Rnor_6.0:1:233124139:233145924:-1 gene:ENSRNOG00000013971.7 transcript:ENSRNOT00000018763.6 gene_biotype:protein_coding transcript_biotype:protein_coding gene_symbol:Psat1 description:phosphoserine aminotransferase 1 [Source:RGD Symbol;Acc:735170]	34.32	12	12	21	370	40.4649	7.97217	1.19343	1.14411	1.26817	1.2019	0.813523	0.773465	0.732091	0.773026	1.5548	0.000570191
ENSRNOP00000006152	adhesion G protein-coupled receptor E5	Adgre5	pep chromosome:Rnor_6.0:19:24855299:24875137:-1 gene:ENSRNOG00000004489.7 transcript:ENSRNOT00000006152.7 gene_biotype:protein_coding transcript_biotype:protein_coding gene_symbol:Adgre5 description:adhesion G protein-coupled receptor E5 [Source:RGD Symbol;Acc:1305595]	1.77	2	2	2	903	99.3213	8.17725	1.06763	1.25126	1.20134	1.17341	0.778774	0.766363	0.721811	0.755649	1.55285	0.00190376
ENSRNOP00000016519	S100 calcium binding protein A13	S100a13	pep chromosome:Rnor_6.0:2:189906022:189912516:1 gene:ENSRNOG00000012393.6 transcript:ENSRNOT00000016519.6 gene_biotype:protein_coding transcript_biotype:protein_coding gene_symbol:S100a13 description:S100 calcium binding protein A13 [Source:RGD Symbol;Acc:1304919]	33.67	3	3	5	98	11.1909	6.12549	1.23237	1.10882	1.1945	1.17856	0.821374	0.698401	0.757342	0.759039	1.5527	0.00118668
ENSRNOP00000010491	septin 3	Sept3	pep chromosome:Rnor_6.0:7:123510804:123526542:1 gene:ENSRNOG00000007686.8 transcript:ENSRNOT00000010491.6 gene_biotype:protein_coding transcript_biotype:protein_coding gene_symbol:Sept3 description:septin 3 [Source:RGD Symbol;Acc:621745]	2.79	1	1	1	358	40.6281	7.1958	1.21411	1.28691	1.26865	1.25656	0.733028	0.862702	0.83657	0.810767	1.54984	0.000594494
ENSRNOP00000067100	SH3 domain-containing kinase-binding protein 1	Sh3kbp1	pep chromosome:Rnor_6.0:X:37791601:38026774:-1 gene:ENSRNOG00000004322.8 transcript:ENSRNOT00000074898.2 gene_biotype:protein_coding transcript_biotype:protein_coding gene_symbol:Sh3kbp1 description:SH3 domain-containing kinase-binding protein 1 [Source:RGD Symbol;Acc:620904]	3.97	2	3	4	655	71.8083	8.70459	1.16141	1.10171	1.28849	1.18387	0.726312	0.730014	0.836663	0.76433	1.5489	0.00312094
ENSRNOP00000008940	regulator of chromosome condensation 2	Rcc2	pep chromosome:Rnor_6.0:5:159220979:159234320:1 gene:ENSRNOG00000006327.6 transcript:ENSRNOT00000008940.6 gene_biotype:protein_coding transcript_biotype:protein_coding gene_symbol:Rcc2 description:regulator of chromosome condensation 2 [Source:RGD Symbol;Acc:1309986]	46.6	16	16	22	427	46.6224	8.20654	1.0294	1.2163	1.25452	1.16674	0.786271	0.720508	0.754146	0.753642	1.54814	0.0045934
ENSRNOP00000018562	capping actin protein, gelsolin like	Capg	pep chromosome:Rnor_6.0:4:100407658:100419446:1 gene:ENSRNOG00000013668.4 transcript:ENSRNOT00000018562.4 gene_biotype:protein_coding transcript_biotype:protein_coding gene_symbol:Capg description:capping actin protein, gelsolin like [Source:RGD Symbol;Acc:1311724]	31.52	8	8	26	349	38.7746	6.55127	1.21394	1.19416	1.15337	1.18716	0.829132	0.790009	0.683994	0.767712	1.54636	0.000863098
ENSRNOP00000015559	calcium/calmodulin-dependent protein kinase II delta	Camk2d	pep chromosome:Rnor_6.0:2:230901264:231132039:1 gene:ENSRNOG00000011589.8 transcript:ENSRNOT00000015564.7 gene_biotype:protein_coding transcript_biotype:protein_coding gene_symbol:Camk2d description:calcium/calmodulin-dependent protein kinase II delta [Source:RGD Symbol;Acc:2263]	22.65	6	10	15	499	56.4107	7.25439	1.17807	1.17037	1.18511	1.17785	0.790638	0.753085	0.744351	0.762691	1.54434	9.66856e-06
ENSRNOP00000021734	SH3 domain binding glutamate-rich protein like 3	Sh3bgrl3	pep chromosome:Rnor_6.0:5:152357270:152358643:-1 gene:ENSRNOG00000015967.5 transcript:ENSRNOT00000021734.5 gene_biotype:protein_coding transcript_biotype:protein_coding gene_symbol:Sh3bgrl3 description:SH3 domain binding glutamate-rich protein like 3 [Source:RGD Symbol;Acc:1308118]	47.31	5	5	15	93	10.4703	5.13525	1.1639	1.20384	1.18767	1.18514	0.796822	0.761415	0.745666	0.767968	1.54321	2.57939e-05
ENSRNOP00000071407	DEAD-box helicase 56	Ddx56	pep chromosome:Rnor_6.0:14:86376808:86387606:-1 gene:ENSRNOG00000004670.6 transcript:ENSRNOT00000089384.1 gene_biotype:protein_coding transcript_biotype:protein_coding gene_symbol:Ddx56 description:DEAD-box helicase 56 [Source:RGD Symbol;Acc:1303195]	5.13	3	3	3	546	61.3288	9.17334	1.09171	1.2924	1.34228	1.24213	0.714444	0.768231	0.934507	0.805727	1.54163	0.0125438
ENSRNOP00000002028	neutrophil cytosolic factor 1	Ncf1	pep chromosome:Rnor_6.0:12:25497104:25506300:1 gene:ENSRNOG00000001480.8 transcript:ENSRNOT00000002028.8 gene_biotype:protein_coding transcript_biotype:protein_coding gene_symbol:Ncf1 description:neutrophil cytosolic factor 1 [Source:RGD Symbol;Acc:61307]	16.71	6	6	6	389	44.6839	9.17334	1.13197	1.20536	1.23761	1.19165	0.807665	0.743398	0.768692	0.773252	1.54109	0.000327714
ENSRNOP00000068917		AABR07065013.1	pep chromosome:Rnor_6.0:6:103958380:103958859:-1 gene:ENSRNOG00000050329.2 transcript:ENSRNOT00000073196.2 gene_biotype:protein_coding transcript_biotype:protein_coding gene_symbol:AABR07065013.1	7.14	1	1	1	154	18.182	5.73193	0.906233	1.19536	1.26318	1.12159	0.808769	0.647418	0.727215	0.727801	1.54107	0.0296344
ENSRNOP00000017081	minichromosome maintenance complex component 3	Mcm3	pep chromosome:Rnor_6.0:9:26914057:26932201:-1 gene:ENSRNOG00000012543.7 transcript:ENSRNOT00000017081.7 gene_biotype:protein_coding transcript_biotype:protein_coding gene_symbol:Mcm3 description:minichromosome maintenance complex component 3 [Source:RGD Symbol;Acc:1305168]	18.08	12	12	15	813	91.6023	5.47803	1.13031	1.26281	1.09073	1.16128	0.804106	0.743647	0.713535	0.753763	1.54065	0.0022255
ENSRNOP00000025462	cathepsin L	Ctsl	pep chromosome:Rnor_6.0:17:1872848:1879279:-1 gene:ENSRNOG00000018566.6 transcript:ENSRNOT00000025462.6 gene_biotype:protein_coding transcript_biotype:protein_coding gene_symbol:Ctsl description:cathepsin L [Source:RGD Symbol;Acc:2448]	39.52	13	13	47	334	37.636	6.82959	1.00083	1.26065	1.29423	1.18524	0.782025	0.752397	0.774406	0.769609	1.54005	0.0111374
ENSRNOP00000074421	secretory carrier membrane protein 5	Scamp5	pep chromosome:Rnor_6.0:8:62220892:62248017:-1 gene:ENSRNOG00000054008.1 transcript:ENSRNOT00000089602.1 gene_biotype:protein_coding transcript_biotype:protein_coding gene_symbol:Scamp5 description:secretory carrier membrane protein 5 [Source:RGD Symbol;Acc:68356]	8.09	2	2	2	235	26.051	8.54346	1.20146	1.30304	1.09321	1.19924	0.791626	0.818814	0.730826	0.780422	1.53665	0.00314657
ENSRNOP00000051747	lymphocyte-specific protein 1	Lsp1	pep chromosome:Rnor_6.0:1:215628785:215662504:1 gene:ENSRNOG00000020300.7 transcript:ENSRNOT00000054864.4 gene_biotype:protein_coding transcript_biotype:protein_coding gene_symbol:Lsp1 description:lymphocyte-specific protein 1 [Source:RGD Symbol;Acc:1306133]	24.47	7	7	13	331	36.5375	4.66553	1.09733	1.28225	1.1572	1.17893	0.750191	0.808011	0.743825	0.767342	1.53638	0.00210626
ENSRNOP00000062447	neurocalcin delta	Ncald	pep chromosome:Rnor_6.0:7:76199306:76294663:-1 gene:ENSRNOG00000042978.3 transcript:ENSRNOT00000064513.3 gene_biotype:protein_coding transcript_biotype:protein_coding gene_symbol:Ncald description:neurocalcin delta [Source:RGD Symbol;Acc:1560287]	24.35	3	5	14	193	22.2309	5.35107	1.10548	1.22136	1.13981	1.15555	0.964273	0.626417	0.666025	0.752239	1.53615	0.0227592
ENSRNOP00000072011	tyrosine 3-monooxygenase/tryptophan 5-monooxygenase activation protein, theta	Ywhaq	pep chromosome:Rnor_6.0:6:43463294:43493816:-1 gene:ENSRNOG00000051650.1 transcript:ENSRNOT00000077786.1 gene_biotype:protein_coding transcript_biotype:protein_coding gene_symbol:Ywhaq description:tyrosine 3-monooxygenase/tryptophan 5-monooxygenase activation protein, theta [Source:RGD Symbol;Acc:3979]	58.78	10	16	78	245	27.7608	4.77979	1.09409	1.37232	1.11644	1.19428	0.763617	0.80868	0.763197	0.778498	1.53409	0.0100812
ENSRNOP00000021397	dipeptidase 1	Dpep1	pep chromosome:Rnor_6.0:19:55982740:55998208:1 gene:ENSRNOG00000015880.3 transcript:ENSRNOT00000021397.3 gene_biotype:protein_coding transcript_biotype:protein_coding gene_symbol:Dpep1 description:dipeptidase 1 [Source:RGD Symbol;Acc:620324]	35.85	11	11	22	410	45.4931	6.07471	1.08603	1.18367	1.31414	1.19461	0.865762	0.697319	0.773905	0.778995	1.53353	0.00716262
ENSRNOP00000068218	actin related protein 2/3 complex, subunit 1A	Arpc1a	pep chromosome:Rnor_6.0:12:11272609:11272997:-1 gene:ENSRNOG00000000996.7 transcript:ENSRNOT00000076021.1 gene_biotype:protein_coding transcript_biotype:protein_coding gene_symbol:Arpc1a description:actin related protein 2/3 complex, subunit 1A [Source:RGD Symbol;Acc:620834]	83.33	1	1	1	12	1.34672	6.23975	1.09931	1.07257	1.13937	1.10375	0.65411	0.702127	0.80337	0.719869	1.53326	0.00133424
ENSRNOP00000005270	telomerase RNA component interacting RNase	Trir	pep chromosome:Rnor_6.0:19:26142720:26146136:1 gene:ENSRNOG00000003863.3 transcript:ENSRNOT00000005270.3 gene_biotype:protein_coding transcript_biotype:protein_coding gene_symbol:Trir description:telomerase RNA component interacting RNase [Source:RGD Symbol;Acc:1564093]	22.54	5	5	5	173	18.4613	9.67139	1.09012	1.20106	1.04823	1.11314	0.760865	0.660784	0.7564	0.726016	1.53321	0.00230916
ENSRNOP00000028732	cathepsin S	Ctss	pep chromosome:Rnor_6.0:2:197655786:197679458:1 gene:ENSRNOG00000021157.7 transcript:ENSRNOT00000028732.7 gene_biotype:protein_coding transcript_biotype:protein_coding gene_symbol:Ctss description:cathepsin S [Source:RGD Symbol;Acc:621513]	19.45	5	5	7	329	36.5737	7.28369	1.26423	1.07695	1.25939	1.20019	0.779378	0.715689	0.856133	0.783733	1.53138	0.00485735
ENSRNOP00000068165	lymphocyte antigen 6 family member E	Ly6e	pep chromosome:Rnor_6.0:7:116356329:116359141:1 gene:ENSRNOG00000007091.8 transcript:ENSRNOT00000077022.2 gene_biotype:protein_coding transcript_biotype:protein_coding gene_symbol:Ly6e description:lymphocyte antigen 6 family member E [Source:RGD Symbol;Acc:1565342]	7.84	1	1	1	102	10.7981	6.90283	1.10044	1.40531	1.03455	1.1801	0.816503	0.722637	0.7795	0.77288	1.52689	0.0256263
ENSRNOP00000062888	formin-like 1	Fmnl1	pep chromosome:Rnor_6.0:10:91254088:91281416:1 gene:ENSRNOG00000003207.7 transcript:ENSRNOT00000065373.2 gene_biotype:protein_coding transcript_biotype:protein_coding gene_symbol:Fmnl1 description:formin-like 1 [Source:RGD Symbol;Acc:1311042]	2.71	1	3	3	1034	115.462	5.52881	1.0634	1.34361	1.20289	1.2033	0.750427	0.841184	0.775833	0.789148	1.52481	0.00830284
ENSRNOP00000075422	collagen type XII alpha 1 chain	Col12a1	pep chromosome:Rnor_6.0:8:87040799:87158368:-1 gene:ENSRNOG00000058470.1 transcript:ENSRNOT00000077071.1 gene_biotype:protein_coding transcript_biotype:protein_coding gene_symbol:Col12a1 description:collagen type XII alpha 1 chain [Source:RGD Symbol;Acc:2374]	12.85	32	32	35	3143	342.315	5.64307	1.0933	1.21526	1.29447	1.20101	0.777055	0.777681	0.808463	0.787733	1.52464	0.00224547
ENSRNOP00000043385	carbonyl reductase	LOC108348130	pep chromosome:Rnor_6.0:11:33812989:33815418:1 gene:ENSRNOG00000047848.2 transcript:ENSRNOT00000042283.5 gene_biotype:protein_coding transcript_biotype:protein_coding gene_symbol:LOC108348130 description:carbonyl reductase [NADPH] 1-like [Source:RGD Symbol;Acc:11442152]	72.92	15	16	41	277	30.6349	7.76709	0.979697	1.17671	1.21503	1.12381	0.72783	0.771824	0.711882	0.737179	1.52448	0.00674405
ENSRNOP00000025769	Yip1 domain family, member 3	Yipf3	pep chromosome:Rnor_6.0:9:17115343:17120677:-1 gene:ENSRNOG00000018998.6 transcript:ENSRNOT00000025769.6 gene_biotype:protein_coding transcript_biotype:protein_coding gene_symbol:Yipf3 description:Yip1 domain family, member 3 [Source:RGD Symbol;Acc:1308185]	17.58	5	5	8	347	37.9485	5.93506	1.04122	1.34672	1.12884	1.17226	0.698415	0.873193	0.737546	0.769718	1.52297	0.0186378
ENSRNOP00000070382	dpy-30 histone methyltransferase complex regulatory subunit	Dpy30	pep chromosome:Rnor_6.0:6:22296128:22316894:1 gene:ENSRNOG00000027126.6 transcript:ENSRNOT00000087805.1 gene_biotype:protein_coding transcript_biotype:protein_coding gene_symbol:Dpy30 description:dpy-30 histone methyltransferase complex regulatory subunit [Source:RGD Symbol;Acc:708575]	9.09	1	1	1	99	11.2058	4.88135	1.09669	1.26769	1.16542	1.1766	0.799376	0.757879	0.761676	0.772977	1.52217	0.00142242
ENSRNOP00000026075	olfactomedin-like 3	Olfml3	pep chromosome:Rnor_6.0:2:206219419:206222248:-1 gene:ENSRNOG00000019211.4 transcript:ENSRNOT00000026075.4 gene_biotype:protein_coding transcript_biotype:protein_coding gene_symbol:Olfml3 description:olfactomedin-like 3 [Source:RGD Symbol;Acc:1311106]	6.22	2	2	2	418	47.19	6.87354	0.987436	1.25836	1.28361	1.17647	0.696303	0.769194	0.853581	0.773026	1.5219	0.0184955
ENSRNOP00000018043	transmembrane 9 superfamily member 3	Tm9sf3	pep chromosome:Rnor_6.0:1:260469043:260517323:-1 gene:ENSRNOG00000013443.8 transcript:ENSRNOT00000018043.8 gene_biotype:protein_coding transcript_biotype:protein_coding gene_symbol:Tm9sf3 description:transmembrane 9 superfamily member 3 [Source:RGD Symbol;Acc:1564625]	17.24	10	10	22	609	69.9228	7.37158	1.03994	1.25407	1.09087	1.12829	0.74008	0.74158	0.743074	0.741578	1.52148	0.00391253
ENSRNOP00000003314	serpin family B member 10	Serpinb10	pep chromosome:Rnor_6.0:13:27465930:27483799:1 gene:ENSRNOG00000002417.6 transcript:ENSRNOT00000003314.5 gene_biotype:protein_coding transcript_biotype:protein_coding gene_symbol:Serpinb10 description:serpin family B member 10 [Source:RGD Symbol;Acc:628853]	5.79	2	2	2	397	45.2857	6.55127	0.936461	1.07791	1.30549	1.10662	0.697527	0.717945	0.7677	0.727724	1.52066	0.0258071
ENSRNOP00000074210	serpin family B member 8	Serpinb8	pep chromosome:Rnor_6.0:13:27889345:27914006:1 gene:ENSRNOG00000002396.6 transcript:ENSRNOT00000079134.1 gene_biotype:protein_coding transcript_biotype:protein_coding gene_symbol:Serpinb8 description:serpin family B member 8 [Source:RGD Symbol;Acc:1309833]	46.11	14	14	25	347	38.7904	5.52881	1.06186	1.15674	1.19558	1.13806	0.823738	0.698048	0.723741	0.748509	1.52043	0.00212637
ENSRNOP00000015017	multiple inositol-polyphosphate phosphatase 1	Minpp1	pep chromosome:Rnor_6.0:1:251045440:251071040:1 gene:ENSRNOG00000011287.6 transcript:ENSRNOT00000015017.6 gene_biotype:protein_coding transcript_biotype:protein_coding gene_symbol:Minpp1 description:multiple inositol-polyphosphate phosphatase 1 [Source:RGD Symbol;Acc:3089]	40.54	18	18	33	481	54.5648	6.90283	0.973834	1.19199	1.1797	1.11518	0.739917	0.683157	0.777395	0.73349	1.52037	0.00733192
ENSRNOP00000020816	CTD nuclear envelope phosphatase 1 regulatory subunit 1	Cnep1r1	pep chromosome:Rnor_6.0:19:19899306:19913605:-1 gene:ENSRNOG00000015534.6 transcript:ENSRNOT00000020816.4 gene_biotype:protein_coding transcript_biotype:protein_coding gene_symbol:Cnep1r1 description:CTD nuclear envelope phosphatase 1 regulatory subunit 1 [Source:RGD Symbol;Acc:1308816]	8	1	1	1	125	14.2234	8.38232	0.991297	1.2909	1.21818	1.16679	0.859222	0.688461	0.755251	0.767644	1.51996	0.0179126
ENSRNOP00000071246	ABR, RhoGEF and GTPase activating protein	Abr	pep chromosome:Rnor_6.0:10:64567268:64642292:-1 gene:ENSRNOG00000056837.1 transcript:ENSRNOT00000084670.1 gene_biotype:protein_coding transcript_biotype:protein_coding gene_symbol:Abr description:ABR, RhoGEF and GTPase activating protein [Source:RGD Symbol;Acc:1306279]	8.03	4	5	6	822	93.7115	6.44287	1.11112	1.23034	1.21052	1.184	0.864829	0.683914	0.788891	0.779211	1.51948	0.00321981
ENSRNOP00000014747	endothelin receptor type B	Ednrb	pep chromosome:Rnor_6.0:15:88006977:88036354:-1 gene:ENSRNOG00000010997.5 transcript:ENSRNOT00000014747.5 gene_biotype:protein_coding transcript_biotype:protein_coding gene_symbol:Ednrb description:endothelin receptor type B [Source:RGD Symbol;Acc:2536]	2.49	1	1	1	442	49.422	9.36377	1.06119	1.17491	1.28453	1.17354	0.727942	0.847179	0.746762	0.773961	1.51628	0.00578798
ENSRNOP00000054270	collagen type IV alpha 2 chain	Col4a2	pep chromosome:Rnor_6.0:16:83387364:83438561:-1 gene:ENSRNOG00000023972.6 transcript:ENSRNOT00000057461.4 gene_biotype:protein_coding transcript_biotype:protein_coding gene_symbol:Col4a2 description:collagen type IV alpha 2 chain [Source:RGD Symbol;Acc:1308085]	9.12	8	9	19	1645	160.657	8.08936	1.07452	1.09252	1.21882	1.12862	0.762711	0.746422	0.724181	0.744438	1.51607	0.00119535
ENSRNOP00000040750	protein phosphatase 1, regulatory (inhibitor) subunit 14B	Ppp1r14b	pep chromosome:Rnor_6.0:1:222229835:222231944:1 gene:ENSRNOG00000021151.4 transcript:ENSRNOT00000051749.2 gene_biotype:protein_coding transcript_biotype:protein_coding gene_symbol:Ppp1r14b description:protein phosphatase 1, regulatory (inhibitor) subunit 14B [Source:RGD Symbol;Acc:628702]	17.01	1	1	1	147	15.9471	4.85596	1.0252	1.06753	1.04101	1.04458	0.690507	0.634353	0.743268	0.689376	1.51526	0.000462699
ENSRNOP00000063042	calponin 2	Cnn2	pep chromosome:Rnor_6.0:7:12782491:12787750:1 gene:ENSRNOG00000043044.3 transcript:ENSRNOT00000065093.3 gene_biotype:protein_coding transcript_biotype:protein_coding gene_symbol:Cnn2 description:calponin 2 [Source:RGD Symbol;Acc:1589807]	42.92	6	8	14	219	24.054	8.68994	1.08207	1.31838	1.2866	1.22902	0.875849	0.837468	0.720723	0.811347	1.51479	0.00882276
ENSRNOP00000073222	HAUS augmin-like complex, subunit 6	Haus6	pep chromosome:Rnor_6.0:5:104947427:104980641:-1 gene:ENSRNOG00000046028.2 transcript:ENSRNOT00000071192.2 gene_biotype:protein_coding transcript_biotype:protein_coding gene_symbol:Haus6 description:HAUS augmin-like complex, subunit 6 [Source:MGI Symbol;Acc:MGI:1923389]	1.51	1	1	1	929	104.697	6.23975	1.00071	1.13522	1.37779	1.17124	0.707671	0.709967	0.904143	0.773927	1.51337	0.0361761
ENSRNOP00000054197	collagen type IV alpha 1 chain	Col4a1	pep chromosome:Rnor_6.0:16:83522162:83632153:1 gene:ENSRNOG00000016281.5 transcript:ENSRNOT00000057386.2 gene_biotype:protein_coding transcript_biotype:protein_coding gene_symbol:Col4a1 description:collagen type IV alpha 1 chain [Source:RGD Symbol;Acc:1307148]	2.34	3	3	7	1669	160.513	8.29443	1.25519	1.15969	1.14955	1.18814	0.752936	0.77187	0.831791	0.785532	1.51253	0.000614187
ENSRNOP00000058141	cytotoxic T lymphocyte-associated protein 2 alpha	Ctla2a	pep chromosome:Rnor_6.0:17:4169838:4171723:1 gene:ENSRNOG00000039971.2 transcript:ENSRNOT00000061422.2 gene_biotype:protein_coding transcript_biotype:protein_coding gene_symbol:Ctla2a description:cytotoxic T lymphocyte-associated protein 2 alpha [Source:RGD Symbol;Acc:1565540]	69.03	8	8	12	113	13.0202	5.57959	1.17104	1.13765	1.1908	1.1665	0.761704	0.806786	0.746904	0.771798	1.5114	7.7004e-05
ENSRNOP00000020385	Yip1 domain family, member 5	Yipf5	pep chromosome:Rnor_6.0:18:33401106:33414236:-1 gene:ENSRNOG00000014564.6 transcript:ENSRNOT00000020385.5 gene_biotype:protein_coding transcript_biotype:protein_coding gene_symbol:Yipf5 description:Yip1 domain family, member 5 [Source:RGD Symbol;Acc:1359165]	8.17	2	2	3	257	27.8846	4.36084	1.09953	1.26805	1.23668	1.20142	0.757817	0.732124	0.896735	0.795559	1.51016	0.00505959
ENSRNOP00000056429	cathepsin G	Ctsg	pep chromosome:Rnor_6.0:15:35111091:35113678:-1 gene:ENSRNOG00000020647.5 transcript:ENSRNOT00000059677.2 gene_biotype:protein_coding transcript_biotype:protein_coding gene_symbol:Ctsg description:cathepsin G [Source:RGD Symbol;Acc:1307681]	20.4	4	4	5	250	27.7865	10.5356	0.93216	1.19706	1.09141	1.07355	0.741949	0.648144	0.744148	0.711414	1.50903	0.0121526
ENSRNOP00000006961	integrin subunit alpha V	Itgav	pep chromosome:Rnor_6.0:3:71114100:71202411:1 gene:ENSRNOG00000004912.7 transcript:ENSRNOT00000006961.7 gene_biotype:protein_coding transcript_biotype:protein_coding gene_symbol:Itgav description:integrin subunit alpha V [Source:RGD Symbol;Acc:1310613]	28.84	27	27	46	1047	115.507	5.80811	1.20135	1.22497	1.28463	1.23699	0.793019	0.83127	0.835066	0.819785	1.50892	0.00012127
ENSRNOP00000036137	phosphatidylinositol glycan anchor biosynthesis, class U	Pigu	pep chromosome:Rnor_6.0:3:150877460:150885616:-1 gene:ENSRNOG00000025181.6 transcript:ENSRNOT00000038809.6 gene_biotype:protein_coding transcript_biotype:protein_coding gene_symbol:Pigu description:phosphatidylinositol glycan anchor biosynthesis, class U [Source:RGD Symbol;Acc:727825]	7.14	1	1	1	154	16.1615	8.48486	1.07955	1.3308	1.09906	1.1698	0.683424	0.855342	0.787283	0.77535	1.50874	0.0141964
ENSRNOP00000071625	ATPase copper transporting alpha	Atp7a	pep chromosome:Rnor_6.0:X:77119911:77190449:1 gene:ENSRNOG00000061367.1 transcript:ENSRNOT00000080141.1 gene_biotype:protein_coding transcript_biotype:protein_coding gene_symbol:Atp7a description:ATPase copper transporting alpha [Source:RGD Symbol;Acc:2179]	1.34	1	2	3	1492	161.99	6.62451	1.00027	1.13041	1.20469	1.11179	0.705206	0.799072	0.706594	0.736957	1.50862	0.00510035
ENSRNOP00000024947	tubulin, beta 6 class V	Tubb6	pep chromosome:Rnor_6.0:18:63130542:63140181:1 gene:ENSRNOG00000018371.4 transcript:ENSRNOT00000024947.4 gene_biotype:protein_coding transcript_biotype:protein_coding gene_symbol:Tubb6 description:tubulin, beta 6 class V [Source:RGD Symbol;Acc:1305887]	56.82	8	18	93	447	50.0271	4.89404	1.08136	1.13626	1.19646	1.13803	0.793023	0.715037	0.756416	0.754825	1.50767	0.000673296
ENSRNOP00000070499	serpin family A member 1	Serpina1	pep chromosome:Rnor_6.0:6:127610243:127632265:-1 gene:ENSRNOG00000032669.5 transcript:ENSRNOT00000084157.1 gene_biotype:protein_coding transcript_biotype:protein_coding gene_symbol:Serpina1 description:serpin family A member 1 [Source:RGD Symbol;Acc:3326]	50.36	19	19	74	411	46.0925	6.07471	1.1332	1.05964	1.28813	1.16032	0.726696	0.733789	0.849926	0.770137	1.50664	0.00757804
ENSRNOP00000064632	protein disulfide isomerase family A, member 6	Pdia6	pep chromosome:Rnor_6.0:6:42568220:42585652:1 gene:ENSRNOG00000050197.2 transcript:ENSRNOT00000074829.2 gene_biotype:protein_coding transcript_biotype:protein_coding gene_symbol:Pdia6 description:protein disulfide isomerase family A, member 6 [Source:RGD Symbol;Acc:628688]	48.76	20	20	81	445	48.7296	5.18604	0.983064	1.24611	1.00825	1.07914	0.658669	0.769595	0.72828	0.718848	1.50121	0.0159881
ENSRNOP00000006777	glycoprotein m6b	Gpm6b	pep chromosome:Rnor_6.0:X:29607075:29648403:-1 gene:ENSRNOG00000004613.7 transcript:ENSRNOT00000006777.5 gene_biotype:protein_coding transcript_biotype:protein_coding gene_symbol:Gpm6b description:glycoprotein m6b [Source:RGD Symbol;Acc:620580]	2.64	1	1	1	265	28.9571	5.75732	1.32013	1.01746	1.35944	1.23234	0.900037	0.87032	0.695613	0.82199	1.49922	0.0307626
ENSRNOP00000074171	calcium voltage-gated channel auxiliary subunit alpha2delta 1	Cacna2d1	pep chromosome:Rnor_6.0:4:15710793:16130563:-1 gene:ENSRNOG00000033531.6 transcript:ENSRNOT00000090240.1 gene_biotype:protein_coding transcript_biotype:protein_coding gene_symbol:Cacna2d1 description:calcium voltage-gated channel auxiliary subunit alpha2delta 1 [Source:RGD Symbol;Acc:2247]	17.44	14	14	18	1084	122.65	5.19873	1.2152	1.14226	1.2375	1.19832	0.782431	0.738452	0.880948	0.800611	1.49676	0.00145962
ENSRNOP00000070203	galectin 3	Lgals3	pep chromosome:Rnor_6.0:15:24159647:24165418:1 gene:ENSRNOG00000010645.5 transcript:ENSRNOT00000082675.1 gene_biotype:protein_coding transcript_biotype:protein_coding gene_symbol:Lgals3 description:galectin 3 [Source:RGD Symbol;Acc:69356]	33.73	8	8	21	252	26.319	8.57275	1.10664	1.26231	1.20142	1.19012	0.741489	0.841507	0.803335	0.795444	1.49618	0.00184548
ENSRNOP00000027965	rhomboid 5 homolog 1	Rhbdf1	pep chromosome:Rnor_6.0:10:15672382:15685284:1 gene:ENSRNOG00000020594.5 transcript:ENSRNOT00000027965.4 gene_biotype:protein_coding transcript_biotype:protein_coding gene_symbol:Rhbdf1 description:rhomboid 5 homolog 1 [Source:RGD Symbol;Acc:1305075]	1.64	1	1	1	856	97.1995	8.57275	1.04672	1.05797	1.13948	1.08139	0.797447	0.621992	0.752154	0.723864	1.49391	0.00402179
ENSRNOP00000010079	asparagine synthetase (glutamine-hydrolyzing)	Asns	pep chromosome:Rnor_6.0:4:33743364:33761163:-1 gene:ENSRNOG00000007546.6 transcript:ENSRNOT00000010079.4 gene_biotype:protein_coding transcript_biotype:protein_coding gene_symbol:Asns description:asparagine synthetase (glutamine-hydrolyzing) [Source:RGD Symbol;Acc:2162]	44.39	20	21	39	561	64.2055	6.45557	1.11268	1.11534	1.16392	1.13064	0.727633	0.745016	0.801982	0.75821	1.4912	0.000183535
ENSRNOP00000041808	olfactory receptor 1386	Olr1386	pep chromosome:Rnor_6.0:10:34383396:34384343:1 gene:ENSRNOG00000046838.1 transcript:ENSRNOT00000047186.1 gene_biotype:protein_coding transcript_biotype:protein_coding gene_symbol:Olr1386 description:olfactory receptor 1386 [Source:RGD Symbol;Acc:1334353]	2.22	1	1	1	315	34.9112	8.86572	1.14792	1.11271	1.07854	1.11306	0.685022	0.871205	0.683335	0.746521	1.49099	0.00500055
ENSRNOP00000068279	allograft inflammatory factor 1	Aif1	pep chromosome:Rnor_6.0:20:5161350:5166448:-1 gene:ENSRNOG00000000853.7 transcript:ENSRNOT00000076331.2 gene_biotype:protein_coding transcript_biotype:protein_coding gene_symbol:Aif1 description:allograft inflammatory factor 1 [Source:RGD Symbol;Acc:61924]	34.93	5	5	10	146	16.8127	8.26514	1.20631	1.14453	1.08924	1.14669	0.747093	0.741191	0.821932	0.770072	1.48907	0.000907349
ENSRNOP00000019393	drebrin 1	Dbn1	pep chromosome:Rnor_6.0:17:9679665:9693083:1 gene:ENSRNOG00000014170.7 transcript:ENSRNOT00000019393.4 gene_biotype:protein_coding transcript_biotype:protein_coding gene_symbol:Dbn1 description:drebrin 1 [Source:RGD Symbol;Acc:70885]	14.83	7	7	7	661	72.5569	4.44971	1.08779	1.37072	1.13849	1.199	0.798744	0.748967	0.86832	0.805344	1.4888	0.0136934
ENSRNOP00000038431	uracil phosphoribosyltransferase homolog	Uprt	pep chromosome:Rnor_6.0:X:75382598:75407217:1 gene:ENSRNOG00000021552.6 transcript:ENSRNOT00000033494.6 gene_biotype:protein_coding transcript_biotype:protein_coding gene_symbol:Uprt description:uracil phosphoribosyltransferase homolog [Source:RGD Symbol;Acc:1564806]	13.27	4	4	4	309	34.2201	6.01123	1.04758	1.28377	1.19217	1.17451	0.736307	0.819025	0.812279	0.789204	1.48822	0.00638883
ENSRNOP00000004866	immunoglobulin joining chain	Jchain	pep chromosome:Rnor_6.0:14:21177237:21183542:1 gene:ENSRNOG00000003666.6 transcript:ENSRNOT00000004866.6 gene_biotype:protein_coding transcript_biotype:protein_coding gene_symbol:Jchain description:immunoglobulin joining chain [Source:MGI Symbol;Acc:MGI:96493]	30.82	4	4	7	159	17.7727	5.33838	1.32174	1.1422	1.13752	1.20049	0.900581	0.850394	0.672989	0.807988	1.48577	0.0129352
ENSRNOP00000011166	ATP binding cassette subfamily B member 4	Abcb4	pep chromosome:Rnor_6.0:4:22339831:22425381:-1 gene:ENSRNOG00000008012.7 transcript:ENSRNOT00000011166.5 gene_biotype:protein_coding transcript_biotype:protein_coding gene_symbol:Abcb4 description:ATP binding cassette subfamily B member 4 [Source:RGD Symbol;Acc:620248]	31.37	15	38	61	1272	140.238	8.6167	0.982586	1.15332	1.26054	1.13215	0.750462	0.699293	0.836412	0.762056	1.48565	0.0148608
ENSRNOP00000062187	polyamine oxidase	Paox	pep chromosome:Rnor_6.0:1:212578450:212603529:1 gene:ENSRNOG00000018838.7 transcript:ENSRNOT00000064501.2 gene_biotype:protein_coding transcript_biotype:protein_coding gene_symbol:Paox description:polyamine oxidase [Source:RGD Symbol;Acc:1561125]	22.22	11	11	21	531	58.8026	5.14795	1.09338	1.19376	1.12744	1.13819	0.787123	0.784189	0.729147	0.766819	1.4843	0.000445857
ENSRNOP00000035320	kelch repeat and BTB domain containing 3	Kbtbd3	pep chromosome:Rnor_6.0:8:1459526:1476837:1 gene:ENSRNOG00000022252.5 transcript:ENSRNOT00000034503.5 gene_biotype:protein_coding transcript_biotype:protein_coding gene_symbol:Kbtbd3 description:kelch repeat and BTB domain containing 3 [Source:RGD Symbol;Acc:1310895]	1.15	1	1	2	607	69.4581	5.87158	1.03324	1.35808	1.15864	1.18332	0.815574	0.766161	0.810655	0.797464	1.48386	0.0158066
ENSRNOP00000022713	integrin subunit alpha 8	Itga8	pep chromosome:Rnor_6.0:17:79321900:79676499:-1 gene:ENSRNOG00000016538.5 transcript:ENSRNOT00000022711.4 gene_biotype:protein_coding transcript_biotype:protein_coding gene_symbol:Itga8 description:integrin subunit alpha 8 [Source:RGD Symbol;Acc:621634]	7.72	6	6	8	1062	117.5	5.52881	1.2116	1.12753	1.29295	1.21069	0.838831	0.788962	0.820113	0.815969	1.48375	0.00138414
ENSRNOP00000007154	Ly1 antibody reactive	Lyar	pep chromosome:Rnor_6.0:14:77308218:77321783:-1 gene:ENSRNOG00000005374.6 transcript:ENSRNOT00000007154.5 gene_biotype:protein_coding transcript_biotype:protein_coding gene_symbol:Lyar description:Ly1 antibody reactive [Source:RGD Symbol;Acc:1305352]	11.92	4	5	7	386	43.6535	9.36377	1.13983	1.1478	1.12249	1.13671	0.802409	0.728949	0.767828	0.766395	1.48318	7.97373e-05
ENSRNOP00000012702	G protein nucleolar 2	Gnl2	pep chromosome:Rnor_6.0:5:143027977:143055190:1 gene:ENSRNOG00000009430.7 transcript:ENSRNOT00000012702.6 gene_biotype:protein_coding transcript_biotype:protein_coding gene_symbol:Gnl2 description:G protein nucleolar 2 [Source:RGD Symbol;Acc:1305006]	5.59	5	5	5	734	83.8173	9.08545	0.950652	1.14447	1.14685	1.08065	0.69646	0.681228	0.809062	0.728917	1.48255	0.0100427
ENSRNOP00000069031	family with sequence similarity 3, member C	Fam3c	pep chromosome:Rnor_6.0:4:49389501:49422824:-1 gene:ENSRNOG00000060349.1 transcript:ENSRNOT00000077889.1 gene_biotype:protein_coding transcript_biotype:protein_coding gene_symbol:Fam3c description:family with sequence similarity 3, member C [Source:RGD Symbol;Acc:735193]	44.93	9	9	12	227	24.7186	8.03076	1.01135	1.26875	1.09981	1.12664	0.712197	0.777941	0.789745	0.759961	1.48249	0.00983751
ENSRNOP00000043767	caldesmon 1	Cald1	pep chromosome:Rnor_6.0:4:62221011:62290229:1 gene:ENSRNOG00000010233.5 transcript:ENSRNOT00000041264.3 gene_biotype:protein_coding transcript_biotype:protein_coding gene_symbol:Cald1 description:caldesmon 1 [Source:RGD Symbol;Acc:2256]	45.39	28	28	69	531	60.5758	6.58057	1.10281	1.16988	1.12496	1.13255	0.810058	0.714335	0.76878	0.764391	1.48164	0.000413833
ENSRNOP00000021048	myosin light chain 12A	Myl12a	pep chromosome:Rnor_6.0:9:119325283:119332967:-1 gene:ENSRNOG00000015278.7 transcript:ENSRNOT00000021048.7 gene_biotype:protein_coding transcript_biotype:protein_coding gene_symbol:Myl12a description:myosin light chain 12A [Source:RGD Symbol;Acc:1309537]	65.7	2	9	52	172	19.8825	4.80518	1.16311	1.16489	1.07979	1.13593	0.754412	0.754511	0.791407	0.766777	1.48143	0.000272768
ENSRNOP00000027145	RNA binding motif protein 34	Rbm34	pep chromosome:Rnor_6.0:19:59874752:59894937:-1 gene:ENSRNOG00000020004.6 transcript:ENSRNOT00000027145.6 gene_biotype:protein_coding transcript_biotype:protein_coding gene_symbol:Rbm34 description:RNA binding motif protein 34 [Source:RGD Symbol;Acc:1310161]	2.1	1	1	1	428	47.6316	10.1987	1.03314	1.24134	1.12183	1.1321	0.816853	0.716509	0.759695	0.764352	1.48113	0.00535487
ENSRNOP00000024617	tropomyosin 1	Tpm1	pep chromosome:Rnor_6.0:8:72814740:72836159:-1 gene:ENSRNOG00000018184.8 transcript:ENSRNOT00000024617.7 gene_biotype:protein_coding transcript_biotype:protein_coding gene_symbol:Tpm1 description:tropomyosin 1 [Source:RGD Symbol;Acc:3898]	68.55	7	22	77	248	28.5395	4.76709	1.05806	1.206	1.0922	1.11875	0.801966	0.72575	0.739038	0.755584	1.48065	0.0019847
ENSRNOP00000045755	treacle ribosome biogenesis factor 1	Tcof1	pep chromosome:Rnor_6.0:18:56082195:56115593:-1 gene:ENSRNOG00000026108.6 transcript:ENSRNOT00000045041.5 gene_biotype:protein_coding transcript_biotype:protein_coding gene_symbol:Tcof1 description:treacle ribosome biogenesis factor 1 [Source:RGD Symbol;Acc:1309850]	6.59	8	8	10	1395	144.576	9.1001	1.07701	1.21984	1.2301	1.17565	0.822268	0.712442	0.848092	0.794267	1.48017	0.00411455
ENSRNOP00000066523	cathepsin Z	Ctsz	pep chromosome:Rnor_6.0:3:172527107:172537877:-1 gene:ENSRNOG00000050697.1 transcript:ENSRNOT00000072069.1 gene_biotype:protein_coding transcript_biotype:protein_coding gene_symbol:Ctsz description:cathepsin Z [Source:RGD Symbol;Acc:708479]	49.02	11	11	23	306	34.1724	7.15186	1.13836	1.12312	1.2564	1.17263	0.769745	0.788813	0.818283	0.79228	1.48007	0.00102161
ENSRNOP00000005286	nucleosome assembly protein 1-like 1	Nap1l1	pep chromosome:Rnor_6.0:7:54213319:54236625:1 gene:ENSRNOG00000003890.7 transcript:ENSRNOT00000005286.7 gene_biotype:protein_coding transcript_biotype:protein_coding gene_symbol:Nap1l1 description:nucleosome assembly protein 1-like 1 [Source:RGD Symbol;Acc:71094]	19.44	5	6	14	391	45.3449	4.4624	1.10438	1.19698	1.13859	1.14665	0.783053	0.747401	0.794254	0.774903	1.47973	0.000260108
ENSRNOP00000032018	microtubule-associated protein 6	Map6	pep chromosome:Rnor_6.0:1:164225934:164292093:1 gene:ENSRNOG00000027204.6 transcript:ENSRNOT00000034389.6 gene_biotype:protein_coding transcript_biotype:protein_coding gene_symbol:Map6 description:microtubule-associated protein 6 [Source:RGD Symbol;Acc:61804]	1.05	1	1	1	952	100.377	9.37842	1.12127	1.27218	1.13747	1.17697	0.684463	0.867979	0.833798	0.795413	1.4797	0.00668684
ENSRNOP00000049063	tryptophanyl-tRNA synthetase	Wars	pep chromosome:Rnor_6.0:6:132771028:132802210:-1 gene:ENSRNOG00000004359.7 transcript:ENSRNOT00000050350.5 gene_biotype:protein_coding transcript_biotype:protein_coding gene_symbol:Wars description:tryptophanyl-tRNA synthetase [Source:RGD Symbol;Acc:1308278]	58.74	25	25	56	475	53.3927	6.60986	1.02951	1.19018	1.16155	1.12708	0.731213	0.797877	0.756162	0.761751	1.47959	0.00234925
ENSRNOP00000075701	tyrosine 3-monooxygenase/tryptophan 5-monooxygenase activation protein, eta	Ywhah	pep chromosome:Rnor_6.0:14:83053041:83062424:-1 gene:ENSRNOG00000055471.1 transcript:ENSRNOT00000085735.1 gene_biotype:protein_coding transcript_biotype:protein_coding gene_symbol:Ywhah description:tyrosine 3-monooxygenase/tryptophan 5-monooxygenase activation protein, eta [Source:RGD Symbol;Acc:3978]	60.98	11	15	60	246	28.194	4.89404	1.11659	1.18777	1.15414	1.15284	0.760574	0.822351	0.755641	0.779522	1.4789	0.000231144
ENSRNOP00000072215	similar to LOC387763 protein	RGD1564664	pep chromosome:Rnor_6.0:3:82854777:82856171:-1 gene:ENSRNOG00000055564.1 transcript:ENSRNOT00000088555.1 gene_biotype:protein_coding transcript_biotype:protein_coding gene_symbol:RGD1564664 description:similar to LOC387763 protein [Source:RGD Symbol;Acc:1564664]	4.13	1	1	1	242	26.0804	10.1548	1.20552	1.25131	1.31441	1.25708	0.848826	0.803899	0.899392	0.850705	1.47769	0.000633708
ENSRNOP00000007004	fibulin 5	Fbln5	pep chromosome:Rnor_6.0:6:125644804:125723944:-1 gene:ENSRNOG00000050539.2 transcript:ENSRNOT00000007004.7 gene_biotype:protein_coding transcript_biotype:protein_coding gene_symbol:Fbln5 description:fibulin 5 [Source:RGD Symbol;Acc:2594]	13.39	5	5	5	448	50.1267	4.66553	1.24176	1.18603	1.12821	1.18533	0.698005	0.838657	0.870597	0.80242	1.4772	0.00356033
ENSRNOP00000002477	dynamin 1-like	Dnm1l	pep chromosome:Rnor_6.0:11:88830968:88880177:1 gene:ENSRNOG00000001813.8 transcript:ENSRNOT00000002477.8 gene_biotype:protein_coding transcript_biotype:protein_coding gene_symbol:Dnm1l description:dynamin 1-like [Source:RGD Symbol;Acc:620416]	61.03	1	35	60	716	79.9012	6.93213	1.07378	1.26416	1.09101	1.14298	0.858673	0.598462	0.864619	0.773918	1.47688	0.0258784
ENSRNOP00000020735	apolipoprotein B mRNA editing enzyme catalytic subunit 1	Apobec1	pep chromosome:Rnor_6.0:4:155386711:155401480:-1 gene:ENSRNOG00000015411.5 transcript:ENSRNOT00000020735.5 gene_biotype:protein_coding transcript_biotype:protein_coding gene_symbol:Apobec1 description:apolipoprotein B mRNA editing enzyme catalytic subunit 1 [Source:RGD Symbol;Acc:2133]	7.42	2	2	2	229	27.2568	8.54346	1.19725	1.22696	1.06373	1.16265	0.76558	0.767833	0.8297	0.787704	1.47599	0.00232558
ENSRNOP00000017564	cytochrome b-245 alpha chain	Cyba	pep chromosome:Rnor_6.0:19:55249616:55257876:-1 gene:ENSRNOG00000013014.6 transcript:ENSRNOT00000017564.6 gene_biotype:protein_coding transcript_biotype:protein_coding gene_symbol:Cyba description:cytochrome b-245 alpha chain [Source:RGD Symbol;Acc:620573]	11.46	2	2	2	192	20.7371	9.23193	1.20892	1.141	1.21337	1.18776	0.770156	0.749732	0.895222	0.805036	1.47541	0.00170616
ENSRNOP00000008356	calumenin	Calu	pep chromosome:Rnor_6.0:4:56625561:56653105:1 gene:ENSRNOG00000006197.7 transcript:ENSRNOT00000008356.5 gene_biotype:protein_coding transcript_biotype:protein_coding gene_symbol:Calu description:calumenin [Source:RGD Symbol;Acc:620383]	61.9	4	21	88	315	37.0405	4.66553	1.0374	1.11919	1.08484	1.08048	0.745823	0.706045	0.745186	0.732351	1.47535	0.000212261
ENSRNOP00000068304	glypican 6	Gpc6	pep chromosome:Rnor_6.0:15:102164751:103170847:1 gene:ENSRNOG00000046660.3 transcript:ENSRNOT00000076400.1 gene_biotype:protein_coding transcript_biotype:protein_coding gene_symbol:Gpc6 description:glypican 6 [Source:RGD Symbol;Acc:1593308]	7.21	1	3	4	555	62.9171	5.42725	0.816366	1.16169	1.16819	1.04875	0.702486	0.737437	0.693416	0.711113	1.4748	0.0447286
ENSRNOP00000046593	ezrin	Ezr	pep chromosome:Rnor_6.0:1:47287874:47331412:-1 gene:ENSRNOG00000018524.6 transcript:ENSRNOT00000046746.3 gene_biotype:protein_coding transcript_biotype:protein_coding gene_symbol:Ezr description:ezrin [Source:RGD Symbol;Acc:621161]	47.1	17	30	62	586	69.3476	6.1001	1.09286	1.28324	1.13594	1.17068	0.750545	0.767124	0.864044	0.793904	1.47459	0.00508837
ENSRNOP00000015756	ribosomal protein L22 like 1	Rpl22l1	pep chromosome:Rnor_6.0:2:115362799:115364729:1 gene:ENSRNOG00000011817.6 transcript:ENSRNOT00000015756.6 gene_biotype:protein_coding transcript_biotype:protein_coding gene_symbol:Rpl22l1 description:ribosomal protein L22 like 1 [Source:RGD Symbol;Acc:1309517]	25.41	3	3	7	122	14.4586	9.45166	1.14807	1.33441	1.02646	1.16964	0.777052	0.781464	0.82135	0.793288	1.47443	0.0142418
ENSRNOP00000023865	fructose-bisphosphatase 2	Fbp2	pep chromosome:Rnor_6.0:17:372551:389967:-1 gene:ENSRNOG00000017637.5 transcript:ENSRNOT00000023865.3 gene_biotype:protein_coding transcript_biotype:protein_coding gene_symbol:Fbp2 description:fructose-bisphosphatase 2 [Source:RGD Symbol;Acc:620930]	10.03	2	3	13	339	36.8639	7.1665	1.14071	1.06731	1.03957	1.08253	0.654144	0.777713	0.770929	0.734262	1.47431	0.00226516
ENSRNOP00000073111	cytochrome P450 family 7 subfamily B member 1	Cyp7b1	pep chromosome:Rnor_6.0:2:102702689:102838745:-1 gene:ENSRNOG00000009730.6 transcript:ENSRNOT00000082084.1 gene_biotype:protein_coding transcript_biotype:protein_coding gene_symbol:Cyp7b1 description:cytochrome P450 family 7 subfamily B member 1 [Source:RGD Symbol;Acc:2483]	16.46	7	7	11	474	55.2218	8.77783	1.23463	1.19865	1.17093	1.2014	0.788603	0.82895	0.827649	0.815067	1.47399	6.98765e-05
ENSRNOP00000027009	protocadherin gamma subfamily A, 8	Pcdhga8	pep chromosome:Rnor_6.0:18:30875011:30877434:1 gene:ENSRNOG00000027277.5 transcript:ENSRNOT00000027009.6 gene_biotype:protein_coding transcript_biotype:protein_coding gene_symbol:Pcdhga8 description:protocadherin gamma subfamily A, 8 [Source:MGI Symbol;Acc:MGI:1935221]	0.99	1	1	1	808	88.2921	5.0083	1.19012	1.2211	1.28642	1.23255	0.919404	0.972884	0.619599	0.837295	1.47206	0.0253271
ENSRNOP00000008909	matrix metallopeptidase 19	Mmp19	pep chromosome:Rnor_6.0:7:3216497:3224201:1 gene:ENSRNOG00000006778.7 transcript:ENSRNOT00000008909.7 gene_biotype:protein_coding transcript_biotype:protein_coding gene_symbol:Mmp19 description:matrix metallopeptidase 19 [Source:RGD Symbol;Acc:1311376]	6.77	2	2	3	517	58.2522	7.1958	1.22137	1.0134	1.12007	1.11828	0.796808	0.599213	0.884401	0.760141	1.47115	0.0258369
ENSRNOP00000018021	IQ motif containing GTPase activating protein 1	Iqgap1	pep chromosome:Rnor_6.0:1:142525046:142615673:-1 gene:ENSRNOG00000012002.6 transcript:ENSRNOT00000018021.5 gene_biotype:protein_coding transcript_biotype:protein_coding gene_symbol:Iqgap1 description:IQ motif containing GTPase activating protein 1 [Source:RGD Symbol;Acc:1311884]	52.69	64	70	140	1657	188.714	6.43018	1.14872	1.18899	1.16235	1.16669	0.816173	0.750253	0.813365	0.793264	1.47074	0.000109015
ENSRNOP00000019107	mesencephalic astrocyte-derived neurotrophic factor	Manf	pep chromosome:Rnor_6.0:8:115623178:115626380:-1 gene:ENSRNOG00000014201.7 transcript:ENSRNOT00000019107.7 gene_biotype:protein_coding transcript_biotype:protein_coding gene_symbol:Manf description:mesencephalic astrocyte-derived neurotrophic factor [Source:RGD Symbol;Acc:1307252]	50.84	11	11	57	179	20.3746	8.25049	1.02239	1.25417	0.998826	1.09179	0.712457	0.771141	0.744113	0.742571	1.47029	0.0137352
ENSRNOP00000012334	collagen type V alpha 1 chain	Col5a1	pep chromosome:Rnor_6.0:3:6430589:6578882:1 gene:ENSRNOG00000008749.7 transcript:ENSRNOT00000012334.7 gene_biotype:protein_coding transcript_biotype:protein_coding gene_symbol:Col5a1 description:collagen type V alpha 1 chain [Source:RGD Symbol;Acc:70920]	2.61	3	3	4	1840	183.885	4.98291	1.24272	1.13489	1.22159	1.19973	0.807501	0.778698	0.863524	0.816575	1.46923	0.000753337
ENSRNOP00000072273	actin, gamma 1	Actg1	pep chromosome:Rnor_6.0:3:75643054:75644954:1 gene:ENSRNOG00000053452.1 transcript:ENSRNOT00000079310.1 gene_biotype:protein_coding transcript_biotype:protein_coding gene_symbol:Actg1 description:actin, gamma 1 [Source:RGD Symbol;Acc:1304556]	72	1	23	615	375	41.7658	5.47803	1.18714	1.04098	1.1279	1.11867	0.751509	0.742454	0.793124	0.762362	1.46738	0.00140266
ENSRNOP00000018545	complement C9	C9	pep chromosome:Rnor_6.0:2:55775274:55823826:1 gene:ENSRNOG00000013736.6 transcript:ENSRNOT00000018545.5 gene_biotype:protein_coding transcript_biotype:protein_coding gene_symbol:C9 description:complement C9 [Source:RGD Symbol;Acc:620319]	46.21	25	25	60	580	65.2431	6.1001	1.1796	0.958951	1.09302	1.07719	0.723036	0.735303	0.744185	0.734174	1.46721	0.00600581
ENSRNOP00000027753	nucleobindin 2	Nucb2	pep chromosome:Rnor_6.0:1:185104656:185143272:-1 gene:ENSRNOG00000020456.5 transcript:ENSRNOT00000027752.5 gene_biotype:protein_coding transcript_biotype:protein_coding gene_symbol:Nucb2 description:nucleobindin 2 [Source:RGD Symbol;Acc:620888]	58.33	23	23	61	420	50.0862	5.10986	0.984237	1.11885	1.06162	1.0549	0.741165	0.673996	0.741809	0.71899	1.4672	0.00172533
ENSRNOP00000013291	glycosyltransferase 8 domain containing 1	Glt8d1	pep chromosome:Rnor_6.0:16:7082450:7097401:1 gene:ENSRNOG00000018179.7 transcript:ENSRNOT00000013291.6 gene_biotype:protein_coding transcript_biotype:protein_coding gene_symbol:Glt8d1 description:glycosyltransferase 8 domain containing 1 [Source:RGD Symbol;Acc:1359293]	7.28	3	3	3	371	42.1089	9.42236	1.06277	1.34582	1.17275	1.19378	0.826647	0.777049	0.837278	0.813658	1.46718	0.0108118
ENSRNOP00000024693	BOK, BCL2 family apoptosis regulator	Bok	pep chromosome:Rnor_6.0:9:100829552:100840504:1 gene:ENSRNOG00000018214.6 transcript:ENSRNOT00000024695.6 gene_biotype:protein_coding transcript_biotype:protein_coding gene_symbol:Bok description:BOK, BCL2 family apoptosis regulator [Source:RGD Symbol;Acc:70984]	6.57	1	1	1	213	23.4414	9.11475	1.15632	1.15125	1.25195	1.18651	0.793025	0.767301	0.867425	0.80925	1.46618	0.00105489
ENSRNOP00000061843	shootin 1	Shtn1	pep chromosome:Rnor_6.0:1:280130703:280233755:-1 gene:ENSRNOG00000018350.7 transcript:ENSRNOT00000064463.3 gene_biotype:protein_coding transcript_biotype:protein_coding gene_symbol:Shtn1 description:shootin 1 [Source:RGD Symbol;Acc:1311558]	34.44	20	20	24	633	71.3915	5.43994	1.04734	1.20648	1.13979	1.1312	0.781435	0.763293	0.769875	0.771534	1.46617	0.00149787
ENSRNOP00000024712	nucleolin	Ncl	pep chromosome:Rnor_6.0:9:93368932:93377643:-1 gene:ENSRNOG00000018273.7 transcript:ENSRNOT00000024712.5 gene_biotype:protein_coding transcript_biotype:protein_coding gene_symbol:Ncl description:nucleolin [Source:RGD Symbol;Acc:3153]	47.9	42	42	110	714	77.23	4.729	1.04695	1.2522	1.12066	1.13994	0.757008	0.799151	0.776466	0.777542	1.46608	0.00408677
ENSRNOP00000025309	golgi associated, gamma adaptin ear containing, ARF binding protein 2	Gga2	pep chromosome:Rnor_6.0:1:191951581:191984858:-1 gene:ENSRNOG00000018599.5 transcript:ENSRNOT00000025309.5 gene_biotype:protein_coding transcript_biotype:protein_coding gene_symbol:Gga2 description:golgi associated, gamma adaptin ear containing, ARF binding protein 2 [Source:RGD Symbol;Acc:1304800]	5.63	3	3	3	604	66.1725	7.50342	1.06807	1.29743	1.1678	1.17777	0.781021	0.753816	0.878515	0.804451	1.46406	0.00813555
ENSRNOP00000061871	methionine sulfoxide reductase B3	Msrb3	pep chromosome:Rnor_6.0:7:62850515:62972084:-1 gene:ENSRNOG00000042668.3 transcript:ENSRNOT00000064251.3 gene_biotype:protein_coding transcript_biotype:protein_coding gene_symbol:Msrb3 description:methionine sulfoxide reductase B3 [Source:RGD Symbol;Acc:1596851]	3.32	1	1	1	271	29.0143	8.19189	1.07489	1.12153	1.08873	1.09505	0.793283	0.649763	0.803343	0.748796	1.46242	0.00254742
ENSRNOP00000031905	NIN1 (RPN12) binding protein 1 homolog	Nob1	pep chromosome:Rnor_6.0:19:38397466:38409924:1 gene:ENSRNOG00000021890.5 transcript:ENSRNOT00000034386.4 gene_biotype:protein_coding transcript_biotype:protein_coding gene_symbol:Nob1 description:NIN1 (RPN12) binding protein 1 homolog [Source:RGD Symbol;Acc:735222]	6.83	3	3	4	410	46.3956	6.59521	1.08495	1.21144	1.09238	1.12959	0.766519	0.752696	0.800432	0.773215	1.4609	0.00119508
ENSRNOP00000025064	heat shock protein family A member 5	Hspa5	pep chromosome:Rnor_6.0:3:13838304:13842762:1 gene:ENSRNOG00000018294.6 transcript:ENSRNOT00000025067.6 gene_biotype:protein_coding transcript_biotype:protein_coding gene_symbol:Hspa5 description:heat shock protein family A member 5 [Source:RGD Symbol;Acc:2843]	64.37	43	46	492	654	72.3024	5.16064	0.963111	1.19036	1.07659	1.07669	0.741299	0.736475	0.733871	0.737215	1.46048	0.00664295
ENSRNOP00000074978	hypothetical protein LOC100360316	LOC100360316	pep chromosome:Rnor_6.0:5:152195361:152198813:-1 gene:ENSRNOG00000051615.1 transcript:ENSRNOT00000082953.1 gene_biotype:protein_coding transcript_biotype:protein_coding gene_symbol:LOC100360316 description:hypothetical protein LOC100360316 [Source:RGD Symbol;Acc:2322336]	22.22	2	2	3	90	9.37304	9.99365	0.990453	1.27191	1.06712	1.10983	0.740984	0.758314	0.781703	0.760334	1.45966	0.014615
ENSRNOP00000013459	tetratricopeptide repeat protein 39A	LOC108348114	pep chromosome:Rnor_6.0:5:129052043:129082208:1 gene:ENSRNOG00000009519.7 transcript:ENSRNOT00000013459.6 gene_biotype:protein_coding transcript_biotype:protein_coding gene_symbol:LOC108348114 description:tetratricopeptide repeat protein 39A [Source:RGD Symbol;Acc:11387498]	2.94	2	2	2	578	65.8971	7.31299	0.96425	1.26362	1.32303	1.18363	0.866063	0.828936	0.738575	0.811191	1.45913	0.0336929
ENSRNOP00000076068	Rho/Rac guanine nucleotide exchange factor 2	Arhgef2	pep chromosome:Rnor_6.0:2:187988925:188021377:1 gene:ENSRNOG00000020027.8 transcript:ENSRNOT00000093033.1 gene_biotype:protein_coding transcript_biotype:protein_coding gene_symbol:Arhgef2 description:Rho/Rac guanine nucleotide exchange factor 2 [Source:RGD Symbol;Acc:1304659]	14.74	11	11	11	970	110.071	6.93213	1.07558	1.20866	1.13712	1.14045	0.903502	0.643275	0.7981	0.781626	1.45908	0.0133503
ENSRNOP00000013025	toll-like receptor 2	Tlr2	pep chromosome:Rnor_6.0:2:182840727:182846061:-1 gene:ENSRNOG00000009822.4 transcript:ENSRNOT00000013025.4 gene_biotype:protein_coding transcript_biotype:protein_coding gene_symbol:Tlr2 description:toll-like receptor 2 [Source:RGD Symbol;Acc:735138]	1.02	1	1	1	784	89.369	6.58057	1.07901	1.34986	1.19137	1.20675	0.843461	0.746346	0.892227	0.827345	1.45858	0.0132741
ENSRNOP00000001566	PBX/knotted 1 homeobox 1	Pknox1	pep chromosome:Rnor_6.0:20:10334308:10358922:1 gene:ENSRNOG00000001184.6 transcript:ENSRNOT00000001566.6 gene_biotype:protein_coding transcript_biotype:protein_coding gene_symbol:Pknox1 description:PBX/knotted 1 homeobox 1 [Source:RGD Symbol;Acc:1305003]	1.83	1	1	1	436	47.4786	4.90674	1.00352	1.11101	1.39249	1.16901	0.830695	0.727836	0.849373	0.802635	1.45646	0.0397941
ENSRNOP00000022055	3-hydroxy-3-methylglutaryl-CoA reductase	Hmgcr	pep chromosome:Rnor_6.0:2:27480226:27500654:-1 gene:ENSRNOG00000016122.4 transcript:ENSRNOT00000022055.4 gene_biotype:protein_coding transcript_biotype:protein_coding gene_symbol:Hmgcr description:3-hydroxy-3-methylglutaryl-CoA reductase [Source:RGD Symbol;Acc:2803]	14.32	10	10	12	887	96.6255	6.80029	1.19499	1.04067	1.23497	1.15688	0.771971	0.778394	0.83343	0.794598	1.45593	0.00437029
ENSRNOP00000000814	protein tyrosine phosphatase, receptor type, C	Ptprc	pep chromosome:Rnor_6.0:13:55061562:55173692:-1 gene:ENSRNOG00000000655.8 transcript:ENSRNOT00000000814.4 gene_biotype:protein_coding transcript_biotype:protein_coding gene_symbol:Ptprc description:protein tyrosine phosphatase, receptor type, C [Source:RGD Symbol;Acc:3451]	19.72	22	22	25	1141	129.614	6.34131	1.14622	1.2091	1.13173	1.16235	0.809278	0.819559	0.766254	0.798364	1.45591	0.000226229
ENSRNOP00000063494	DExD-box helicase 21	Ddx21	pep chromosome:Rnor_6.0:20:32213148:32232632:-1 gene:ENSRNOG00000043099.1 transcript:ENSRNOT00000068184.1 gene_biotype:protein_coding transcript_biotype:protein_coding gene_symbol:Ddx21 description:DExD-box helicase 21 [Source:RGD Symbol;Acc:1307306]	44.5	29	30	50	782	85.9126	9.33447	1.06063	1.20504	1.14807	1.13791	0.750326	0.782121	0.814013	0.782153	1.45485	0.00148623
ENSRNOP00000013548	mitochondrial ribosomal protein S2	Mrps2	pep chromosome:Rnor_6.0:3:7051695:7056698:1 gene:ENSRNOG00000010164.6 transcript:ENSRNOT00000013548.6 gene_biotype:protein_coding transcript_biotype:protein_coding gene_symbol:Mrps2 description:mitochondrial ribosomal protein S2 [Source:RGD Symbol;Acc:1309116]	16.15	3	4	5	291	32.1556	9.15869	1.12375	1.19701	1.11867	1.14648	0.762964	0.768546	0.83378	0.78843	1.45413	0.000460962
ENSRNOP00000074467	adiponectin, C1Q and collagen domain containing	Adipoq	pep chromosome:Rnor_6.0:11:81330293:81334120:-1 gene:ENSRNOG00000001821.6 transcript:ENSRNOT00000089988.1 gene_biotype:protein_coding transcript_biotype:protein_coding gene_symbol:Adipoq description:adiponectin, C1Q and collagen domain containing [Source:RGD Symbol;Acc:628748]	16.51	3	3	6	218	23.4516	6.72705	1.08998	1.06901	1.38342	1.1808	0.870407	0.763577	0.80379	0.812591	1.45313	0.0256195
ENSRNOP00000021135	epithelial cell adhesion molecule	Epcam	pep chromosome:Rnor_6.0:6:11281964:11298216:-1 gene:ENSRNOG00000015667.6 transcript:ENSRNOT00000021135.6 gene_biotype:protein_coding transcript_biotype:protein_coding gene_symbol:Epcam description:epithelial cell adhesion molecule [Source:RGD Symbol;Acc:621365]	25.4	6	6	8	315	35.1846	6.41748	0.964347	1.29071	1.22181	1.15896	0.874152	0.742203	0.777165	0.79784	1.45262	0.027812
ENSRNOP00000060534	platelet derived growth factor receptor beta	Pdgfrb	pep chromosome:Rnor_6.0:18:56364620:56406343:1 gene:ENSRNOG00000018461.7 transcript:ENSRNOT00000068535.3 gene_biotype:protein_coding transcript_biotype:protein_coding gene_symbol:Pdgfrb description:platelet derived growth factor receptor beta [Source:RGD Symbol;Acc:3285]	11.3	11	11	15	1097	122.75	5.16064	1.2146	1.10687	1.26897	1.19681	0.81676	0.780442	0.877534	0.824912	1.45084	0.00256601
ENSRNOP00000072079	NudC domain containing 3	Nudcd3	pep chromosome:Rnor_6.0:14:86326421:86333424:-1 gene:ENSRNOG00000056148.1 transcript:ENSRNOT00000083191.1 gene_biotype:protein_coding transcript_biotype:protein_coding gene_symbol:Nudcd3 description:NudC domain containing 3 [Source:RGD Symbol;Acc:1642416]	13.11	2	2	2	183	20.0503	5.49072	1.2354	1.08395	0.98396	1.1011	0.751719	0.707149	0.81946	0.759443	1.44988	0.0129697
ENSRNOP00000069615		AABR07059663.1	pep chromosome:Rnor_6.0:4:31229913:31299132:1 gene:ENSRNOG00000051922.1 transcript:ENSRNOT00000077134.1 gene_biotype:protein_coding transcript_biotype:protein_coding gene_symbol:AABR07059663.1	19.06	26	27	37	1548	178.658	7.47412	1.05543	1.15393	1.14592	1.11843	0.80456	0.734555	0.775755	0.771623	1.44944	0.000764161
ENSRNOP00000072136	glutathione peroxidase 2	Gpx2	pep chromosome:Rnor_6.0:6:99839960:99843245:-1 gene:ENSRNOG00000055672.1 transcript:ENSRNOT00000080270.1 gene_biotype:protein_coding transcript_biotype:protein_coding gene_symbol:Gpx2 description:glutathione peroxidase 2 [Source:RGD Symbol;Acc:727780]	66.67	9	9	16	189	21.8101	8.14795	1.03777	1.15013	1.0837	1.09053	0.739246	0.708841	0.809778	0.752622	1.44898	0.00157866
ENSRNOP00000029546	vaccinia related kinase 1	Vrk1	pep chromosome:Rnor_6.0:6:129835919:129902793:1 gene:ENSRNOG00000005274.6 transcript:ENSRNOT00000036035.4 gene_biotype:protein_coding transcript_biotype:protein_coding gene_symbol:Vrk1 description:vaccinia related kinase 1 [Source:RGD Symbol;Acc:1306069]	10.87	4	4	4	414	46.8107	8.30908	1.16528	1.20795	1.12965	1.16763	0.76175	0.795367	0.862308	0.806475	1.44781	0.000631911
ENSRNOP00000051742	cortactin	Cttn	pep chromosome:Rnor_6.0:1:217602698:217638118:-1 gene:ENSRNOG00000047280.3 transcript:ENSRNOT00000054859.5 gene_biotype:protein_coding transcript_biotype:protein_coding gene_symbol:Cttn description:cortactin [Source:RGD Symbol;Acc:619839]	33.88	22	22	44	546	61.0403	5.31299	1.06562	1.20764	1.15428	1.14251	0.81465	0.764071	0.793521	0.790747	1.44485	0.00132015
ENSRNOP00000056222	RGD1565641	RGD1565641	pep chromosome:Rnor_6.0:2:88344527:88350784:1 gene:ENSRNOG00000038902.4 transcript:ENSRNOT00000059467.4 gene_biotype:protein_coding transcript_biotype:protein_coding gene_symbol:RGD1565641 description:RGD1565641 [Source:RGD Symbol;Acc:1565641]	9.28	1	1	1	97	11.1321	10.521	1.03828	1.20022	1.19487	1.14446	0.854517	0.753793	0.768788	0.792366	1.44435	0.0046588
ENSRNOP00000071561	RoBo-1	LOC24906	pep chromosome:Rnor_6.0:10:43871613:43880055:1 gene:ENSRNOG00000002820.4 transcript:ENSRNOT00000080540.1 gene_biotype:protein_coding transcript_biotype:protein_coding gene_symbol:LOC24906 description:RoBo-1 [Source:RGD Symbol;Acc:3683]	10.09	2	2	2	218	23.9357	7.85498	1.05513	1.12673	1.16166	1.11451	0.722877	0.745849	0.846225	0.77165	1.44431	0.00222364
ENSRNOP00000065627	CDK5 regulatory subunit associated protein 1-like 1	AABR07027567.1	pep chromosome:Rnor_6.0:17:36451058:36627167:1 gene:ENSRNOG00000018381.7 transcript:ENSRNOT00000071408.2 gene_biotype:protein_coding transcript_biotype:protein_coding gene_symbol:AABR07027567.1 description:CDK5 regulatory subunit associated protein 1-like 1 [Source:NCBI gene;Acc:361243]	5.69	1	1	1	211	23.7653	8.41162	1.35362	1.17268	1.0361	1.18747	0.772732	0.837592	0.859056	0.823127	1.44263	0.0188903
ENSRNOP00000041813		AABR07054319.1	pep chromosome:Rnor_6.0:3:147609095:147632801:1 gene:ENSRNOG00000031167.4 transcript:ENSRNOT00000041456.4 gene_biotype:protein_coding transcript_biotype:protein_coding gene_symbol:AABR07054319.1	10.29	2	2	4	243	25.8621	6.20166	0.95346	1.16425	1.16736	1.09503	0.780137	0.707494	0.793576	0.760402	1.44006	0.0114914
ENSRNOP00000052657	protein tyrosine phosphatase, receptor type, A	Ptpra	pep chromosome:Rnor_6.0:3:122976104:123084569:1 gene:ENSRNOG00000021223.7 transcript:ENSRNOT00000055801.4 gene_biotype:protein_coding transcript_biotype:protein_coding gene_symbol:Ptpra description:protein tyrosine phosphatase, receptor type, A [Source:RGD Symbol;Acc:3450]	3.39	2	3	4	796	90.1412	6.72705	1.0091	1.08538	1.28566	1.12671	0.777724	0.765444	0.805029	0.782733	1.43946	0.0144972
ENSRNOP00000001695	collagen type VI alpha 2 chain	Col6a2	pep chromosome:Rnor_6.0:20:12773427:12801180:1 gene:ENSRNOG00000001254.6 transcript:ENSRNOT00000001695.6 gene_biotype:protein_coding transcript_biotype:protein_coding gene_symbol:Col6a2 description:collagen type VI alpha 2 chain [Source:RGD Symbol;Acc:1305585]	21.52	23	23	45	1027	109.591	6.60986	1.21897	1.20956	1.24636	1.22497	0.83902	0.819311	0.895447	0.851259	1.43901	0.00012312
ENSRNOP00000028535	syntaxin 3	Stx3	pep chromosome:Rnor_6.0:1:228149867:228194977:-1 gene:ENSRNOG00000021013.7 transcript:ENSRNOT00000028535.5 gene_biotype:protein_coding transcript_biotype:protein_coding gene_symbol:Stx3 description:syntaxin 3 [Source:RGD Symbol;Acc:621005]	18.34	5	5	5	289	33.2364	5.45264	1.14107	1.16927	1.09297	1.13444	0.791798	0.781037	0.794247	0.789028	1.43777	0.000107644
ENSRNOP00000063778	collagen type XIV alpha 1 chain	Col14a1	pep chromosome:Rnor_6.0:7:95074236:95273298:1 gene:ENSRNOG00000026415.6 transcript:ENSRNOT00000067649.3 gene_biotype:protein_coding transcript_biotype:protein_coding gene_symbol:Col14a1 description:collagen type XIV alpha 1 chain [Source:RGD Symbol;Acc:1305806]	34.17	48	48	98	1794	192.445	5.22412	1.00426	1.22841	1.31454	1.1824	0.815491	0.794444	0.859531	0.823155	1.43643	0.0190419
ENSRNOP00000018225	inverted formin, FH2 and WH2 domain containing	Inf2	pep chromosome:Rnor_6.0:6:137164535:137177622:1 gene:ENSRNOG00000028650.7 transcript:ENSRNOT00000018225.6 gene_biotype:protein_coding transcript_biotype:protein_coding gene_symbol:Inf2 description:inverted formin, FH2 and WH2 domain containing [Source:MGI Symbol;Acc:MGI:1917685]	16.37	14	14	19	1246	136.378	5.77002	1.13995	1.1114	1.116	1.12245	0.754067	0.796788	0.793423	0.781426	1.43641	3.10054e-05
ENSRNOP00000053065	cytohesin 4	Cyth4	pep chromosome:Rnor_6.0:7:119820540:119845003:1 gene:ENSRNOG00000007679.7 transcript:ENSRNOT00000056221.2 gene_biotype:protein_coding transcript_biotype:protein_coding gene_symbol:Cyth4 description:cytohesin 4 [Source:RGD Symbol;Acc:1564842]	4.04	1	1	1	371	42.5064	8.57275	1.22585	1.11031	1.10717	1.14778	0.814451	0.722464	0.862196	0.799704	1.43525	0.00355185
ENSRNOP00000014047	N(alpha)-acetyltransferase 20, NatB catalytic subunit	Naa20	pep chromosome:Rnor_6.0:3:140106766:140125220:1 gene:ENSRNOG00000010523.6 transcript:ENSRNOT00000014046.6 gene_biotype:protein_coding transcript_biotype:protein_coding gene_symbol:Naa20 description:N(alpha)-acetyltransferase 20, NatB catalytic subunit [Source:RGD Symbol;Acc:1307713]	11.7	2	2	2	188	21.4567	5.14795	1.02454	1.1716	1.3016	1.16591	0.699418	0.914283	0.823465	0.812389	1.43516	0.0252071
ENSRNOP00000062573	sidekick cell adhesion molecule 2	Sdk2	pep chromosome:Rnor_6.0:10:102303714:102423084:-1 gene:ENSRNOG00000024711.5 transcript:ENSRNOT00000065145.2 gene_biotype:protein_coding transcript_biotype:protein_coding gene_symbol:Sdk2 description:sidekick cell adhesion molecule 2 [Source:RGD Symbol;Acc:1310397]	2.34	4	4	4	2053	225.256	6.85889	1.14918	1.19762	1.21957	1.18879	0.833595	0.812496	0.83907	0.828387	1.43507	8.60059e-05
ENSRNOP00000033376	guanylate binding protein 5	Gbp5	pep chromosome:Rnor_6.0:2:248178389:248197160:1 gene:ENSRNOG00000032240.4 transcript:ENSRNOT00000037339.5 gene_biotype:protein_coding transcript_biotype:protein_coding gene_symbol:Gbp5 description:guanylate binding protein 5 [Source:RGD Symbol;Acc:1311040]	5.46	2	3	3	586	66.9152	6.1001	0.974769	1.20572	0.98204	1.05418	0.758999	0.713599	0.731543	0.734714	1.43481	0.0142368
ENSRNOP00000023485	peptidylprolyl isomerase C	Ppic	pep chromosome:Rnor_6.0:18:48372041:48384645:-1 gene:ENSRNOG00000017416.4 transcript:ENSRNOT00000023485.4 gene_biotype:protein_coding transcript_biotype:protein_coding gene_symbol:Ppic description:peptidylprolyl isomerase C [Source:RGD Symbol;Acc:1303221]	31.6	5	6	17	212	22.9949	8.1333	1.10088	1.24724	1.04963	1.13258	0.742568	0.818471	0.807577	0.789539	1.43449	0.00577091
ENSRNOP00000073838	myosin light chain 6	Myl6	pep chromosome:Rnor_6.0:7:2906137:2909179:-1 gene:ENSRNOG00000054140.1 transcript:ENSRNOT00000089074.1 gene_biotype:protein_coding transcript_biotype:protein_coding gene_symbol:Myl6 description:myosin light chain 6 [Source:RGD Symbol;Acc:1589019]	88.74	11	12	66	151	16.9501	4.55127	1.13338	1.15664	1.12544	1.13848	0.799381	0.782286	0.800373	0.794013	1.43383	6.30877e-06
ENSRNOP00000039489	Eph receptor B3	Ephb3	pep chromosome:Rnor_6.0:11:83527962:83546674:-1 gene:ENSRNOG00000031801.4 transcript:ENSRNOT00000044896.3 gene_biotype:protein_coding transcript_biotype:protein_coding gene_symbol:Ephb3 description:Eph receptor B3 [Source:RGD Symbol;Acc:1305602]	2.39	1	2	2	1048	115.463	6.13818	1.10297	1.1818	1.03369	1.10615	0.758916	0.832841	0.723138	0.771632	1.43352	0.00336128
ENSRNOP00000073511	protein kinase C, beta	Prkcb	pep chromosome:Rnor_6.0:1:192379543:192568745:1 gene:ENSRNOG00000012061.8 transcript:ENSRNOT00000078705.1 gene_biotype:protein_coding transcript_biotype:protein_coding gene_symbol:Prkcb description:protein kinase C, beta [Source:RGD Symbol;Acc:3396]	12.88	3	8	9	652	74.483	6.43018	1.17166	1.12797	1.00096	1.10019	0.816255	0.748521	0.737921	0.767566	1.43336	0.00423536
ENSRNOP00000051863	transforming growth factor beta 1 induced transcript 1	Tgfb1i1	pep chromosome:Rnor_6.0:1:199664173:199670961:1 gene:ENSRNOG00000019965.6 transcript:ENSRNOT00000054980.3 gene_biotype:protein_coding transcript_biotype:protein_coding gene_symbol:Tgfb1i1 description:transforming growth factor beta 1 induced transcript 1 [Source:RGD Symbol;Acc:620173]	21.04	6	6	11	461	50.0899	6.91748	1.11484	1.0793	1.21428	1.13614	0.850278	0.702609	0.825353	0.792747	1.43317	0.00488336
ENSRNOP00000024160	aldo-keto reductase family 7 member A3	Akr7a3	pep chromosome:Rnor_6.0:5:157801163:157813756:1 gene:ENSRNOG00000017899.2 transcript:ENSRNOT00000024160.2 gene_biotype:protein_coding transcript_biotype:protein_coding gene_symbol:Akr7a3 description:aldo-keto reductase family 7 member A3 [Source:RGD Symbol;Acc:628635]	56.27	15	15	75	327	36.7233	7.23975	0.927623	1.29878	1.18869	1.13837	0.769183	0.778403	0.836755	0.79478	1.4323	0.03745
ENSRNOP00000016130	PC4 and SFRS1 interacting protein 1	Psip1	pep chromosome:Rnor_6.0:5:101555694:101588001:-1 gene:ENSRNOG00000011498.6 transcript:ENSRNOT00000016130.3 gene_biotype:protein_coding transcript_biotype:protein_coding gene_symbol:Psip1 description:PC4 and SFRS1 interacting protein 1 [Source:RGD Symbol;Acc:631439]	21.97	11	12	16	528	59.5795	9.12939	1.12881	1.24181	1.11468	1.16177	0.855033	0.836231	0.744417	0.811894	1.43093	0.00268709
ENSRNOP00000011971	mitochondrial assembly of ribosomal large subunit 1	Malsu1	pep chromosome:Rnor_6.0:4:78735279:78744102:1 gene:ENSRNOG00000009035.4 transcript:ENSRNOT00000011970.4 gene_biotype:protein_coding transcript_biotype:protein_coding gene_symbol:Malsu1 description:mitochondrial assembly of ribosomal large subunit 1 [Source:RGD Symbol;Acc:1306936]	6.11	1	1	1	229	26.1102	6.72705	1.02653	1.281	1.20848	1.172	0.871045	0.756061	0.838807	0.821971	1.42585	0.0135484
ENSRNOP00000019787	lipopolysaccharide binding protein	Lbp	pep chromosome:Rnor_6.0:3:154786215:154813464:1 gene:ENSRNOG00000014532.2 transcript:ENSRNOT00000019787.2 gene_biotype:protein_coding transcript_biotype:protein_coding gene_symbol:Lbp description:lipopolysaccharide binding protein [Source:RGD Symbol;Acc:61865]	19.13	8	8	8	481	53.4643	9.01221	1.10421	1.23428	1.04458	1.12769	0.812077	0.756178	0.804498	0.790918	1.4258	0.00456647
ENSRNOP00000013463	N-acylsphingosine amidohydrolase 1	Asah1	pep chromosome:Rnor_6.0:16:53998604:54030005:1 gene:ENSRNOG00000010034.5 transcript:ENSRNOT00000013463.4 gene_biotype:protein_coding transcript_biotype:protein_coding gene_symbol:Asah1 description:N-acylsphingosine amidohydrolase 1 [Source:RGD Symbol;Acc:621568]	38.83	13	13	37	394	44.4148	8.30908	1.14633	1.07917	1.28838	1.17129	0.796106	0.822454	0.846792	0.821784	1.4253	0.00527914
ENSRNOP00000058936	NCK associated protein 1 like	Nckap1l	pep chromosome:Rnor_6.0:7:145068290:145113507:1 gene:ENSRNOG00000036829.4 transcript:ENSRNOT00000065753.1 gene_biotype:protein_coding transcript_biotype:protein_coding gene_symbol:Nckap1l description:NCK associated protein 1 like [Source:RGD Symbol;Acc:1312032]	2.35	3	3	3	1106	125.895	6.7124	1.17928	1.21586	1.18538	1.19351	0.914301	0.852716	0.745092	0.83737	1.4253	0.0021675
ENSRNOP00000074084	laminin subunit alpha 5	Lama5	pep chromosome:Rnor_6.0:3:175553045:175601127:-1 gene:ENSRNOG00000053691.1 transcript:ENSRNOT00000081226.1 gene_biotype:protein_coding transcript_biotype:protein_coding gene_symbol:Lama5 description:laminin subunit alpha 5 [Source:RGD Symbol;Acc:621023]	9.16	24	25	29	3713	403.517	6.68311	1.01581	1.24585	1.3435	1.20172	0.803955	0.838575	0.887303	0.843278	1.42506	0.0231505
ENSRNOP00000019281		AABR07026291.1	pep chromosome:Rnor_6.0:16:70778913:70831164:1 gene:ENSRNOG00000014275.8 transcript:ENSRNOT00000019281.7 gene_biotype:protein_coding transcript_biotype:protein_coding gene_symbol:AABR07026291.1	19.89	13	13	14	709	80.4443	6.88818	1.06211	1.1782	1.08457	1.10829	0.781532	0.748683	0.807412	0.779209	1.42233	0.00112358
ENSRNOP00000007816	glutamate-rich 5	Erich5	pep chromosome:Rnor_6.0:7:73222730:73242899:1 gene:ENSRNOG00000005956.6 transcript:ENSRNOT00000007816.6 gene_biotype:protein_coding transcript_biotype:protein_coding gene_symbol:Erich5 description:glutamate-rich 5 [Source:RGD Symbol;Acc:1590540]	2.45	1	1	1	367	39.1659	4.52588	1.23625	1.21585	1.1711	1.20773	0.881717	0.849481	0.817938	0.849712	1.42134	0.000177116
ENSRNOP00000039172	hypoxia up-regulated 1	Hyou1	pep chromosome:Rnor_6.0:8:48699769:48711910:1 gene:ENSRNOG00000010944.6 transcript:ENSRNOT00000044613.4 gene_biotype:protein_coding transcript_biotype:protein_coding gene_symbol:Hyou1 description:hypoxia up-regulated 1 [Source:RGD Symbol;Acc:621146]	50.4	45	45	165	998	111.151	5.18604	1.00441	1.13682	1.01434	1.05186	0.727071	0.725945	0.767566	0.740194	1.42105	0.00222977
ENSRNOP00000032882	H1 histone family, member X	H1fx	pep chromosome:Rnor_6.0:4:119889371:119889949:-1 gene:ENSRNOG00000027722.1 transcript:ENSRNOT00000033687.1 gene_biotype:protein_coding transcript_biotype:protein_coding gene_symbol:H1fx description:H1 histone family, member X [Source:RGD Symbol;Acc:1565596]	21.35	4	4	5	192	20.4763	11.1362	1.09955	1.17553	1.23406	1.16971	0.847253	0.811929	0.811792	0.823658	1.42015	0.00104794
ENSRNOP00000010850	cannabinoid receptor 1	Cnr1	pep chromosome:Rnor_6.0:5:49311030:49333056:1 gene:ENSRNOG00000008223.2 transcript:ENSRNOT00000010850.2 gene_biotype:protein_coding transcript_biotype:protein_coding gene_symbol:Cnr1 description:cannabinoid receptor 1 [Source:RGD Symbol;Acc:2369]	1.27	1	1	1	473	52.8103	8.26514	1.24691	1.21328	1.29516	1.25178	0.873431	0.926973	0.844041	0.881482	1.42009	0.000402075
ENSRNOP00000046476	diablo, IAP-binding mitochondrial protein	Diablo	pep chromosome:Rnor_6.0:12:38490230:38503330:1 gene:ENSRNOG00000029197.4 transcript:ENSRNOT00000047861.4 gene_biotype:protein_coding transcript_biotype:protein_coding gene_symbol:Diablo description:diablo, IAP-binding mitochondrial protein [Source:RGD Symbol;Acc:1310885]	20.25	4	4	5	237	26.8896	5.73193	1.07288	1.14103	1.06575	1.09322	0.663492	0.780417	0.86563	0.769846	1.42005	0.00694647
ENSRNOP00000019561	dynactin subunit 3	Dctn3	pep chromosome:Rnor_6.0:5:58098706:58106706:-1 gene:ENSRNOG00000014208.5 transcript:ENSRNOT00000019561.5 gene_biotype:protein_coding transcript_biotype:protein_coding gene_symbol:Dctn3 description:dynactin subunit 3 [Source:RGD Symbol;Acc:1309547]	54.3	10	10	12	186	21.0993	5.70654	1.10263	1.14883	1.19304	1.14817	0.759948	0.867252	0.799377	0.808859	1.41949	0.00114016
ENSRNOP00000075269	tubulin, beta 5 class I	Tubb5	pep chromosome:Rnor_6.0:20:3422489:3426371:1 gene:ENSRNOG00000061216.1 transcript:ENSRNOT00000079854.1 gene_biotype:protein_coding transcript_biotype:protein_coding gene_symbol:Tubb5 description:tubulin, beta 5 class I [Source:RGD Symbol;Acc:628596]	81.76	4	25	181	444	49.639	4.89404	1.096	1.15055	1.11745	1.12133	0.740525	0.83308	0.796415	0.790007	1.4194	0.000447283
ENSRNOP00000013322	UDP-galactose-4-epimerase	Gale	pep chromosome:Rnor_6.0:5:154310453:154314955:1 gene:ENSRNOG00000009712.7 transcript:ENSRNOT00000013322.6 gene_biotype:protein_coding transcript_biotype:protein_coding gene_symbol:Gale description:UDP-galactose-4-epimerase [Source:RGD Symbol;Acc:621493]	65.8	17	17	30	348	38.3293	6.46826	1.09348	1.03218	1.12989	1.08518	0.762847	0.770106	0.761413	0.764788	1.41893	0.000363436
ENSRNOP00000001822	endoplasmic reticulum protein 29	Erp29	pep chromosome:Rnor_6.0:12:40619377:40625883:1 gene:ENSRNOG00000001348.5 transcript:ENSRNOT00000001822.5 gene_biotype:protein_coding transcript_biotype:protein_coding gene_symbol:Erp29 description:endoplasmic reticulum protein 29 [Source:RGD Symbol;Acc:619781]	58.08	12	12	54	260	28.5569	6.62451	1.06096	1.12361	1.06055	1.0817	0.762393	0.770156	0.75455	0.762366	1.41888	0.000118128
ENSRNOP00000051553	UTP14A small subunit processome component	Utp14a	pep chromosome:Rnor_6.0:X:135092040:135117455:1 gene:ENSRNOG00000005012.7 transcript:ENSRNOT00000048022.5 gene_biotype:protein_coding transcript_biotype:protein_coding gene_symbol:Utp14a description:UTP14A small subunit processome component [Source:RGD Symbol;Acc:1359313]	2.24	1	2	2	803	90.9877	9.05615	0.95379	1.19465	1.11632	1.08825	0.812782	0.707882	0.780663	0.767109	1.41864	0.0142842
ENSRNOP00000014152	nuclear receptor subfamily 2, group F, member 2	Nr2f2	pep chromosome:Rnor_6.0:1:131448737:131454689:-1 gene:ENSRNOG00000010308.5 transcript:ENSRNOT00000014152.3 gene_biotype:protein_coding transcript_biotype:protein_coding gene_symbol:Nr2f2 description:nuclear receptor subfamily 2, group F, member 2 [Source:RGD Symbol;Acc:69305]	11.11	4	4	4	414	45.5717	8.27979	1.25953	1.06889	1.24627	1.19156	0.824921	0.809829	0.888452	0.841067	1.41673	0.00604666
ENSRNOP00000064962	proliferation and apoptosis adaptor protein 15	Pea15	pep chromosome:Rnor_6.0:13:90579846:90589466:-1 gene:ENSRNOG00000046996.1 transcript:ENSRNOT00000070812.1 gene_biotype:protein_coding transcript_biotype:protein_coding gene_symbol:Pea15 description:proliferation and apoptosis adaptor protein 15 [Source:RGD Symbol;Acc:1306055]	40	5	5	6	130	15.0308	5.021	1.13235	1.15134	1.1628	1.14883	0.937903	0.766495	0.730601	0.811666	1.4154	0.00642252
ENSRNOP00000013884	CCHC-type zinc finger, nucleic acid binding protein	Cnbp	pep chromosome:Rnor_6.0:4:119747911:119756765:-1 gene:ENSRNOG00000010239.6 transcript:ENSRNOT00000013884.6 gene_biotype:protein_coding transcript_biotype:protein_coding gene_symbol:Cnbp description:CCHC-type zinc finger, nucleic acid binding protein [Source:RGD Symbol;Acc:621807]	48.02	7	7	12	177	19.4496	7.7085	1.09001	1.18253	1.24248	1.17167	0.773745	0.892941	0.817197	0.827961	1.41513	0.00366368
ENSRNOP00000008507	BLOC-1 related complex subunit 6	Borcs6	pep chromosome:Rnor_6.0:10:55642070:55643923:1 gene:ENSRNOG00000006513.5 transcript:ENSRNOT00000008507.5 gene_biotype:protein_coding transcript_biotype:protein_coding gene_symbol:Borcs6 description:BLOC-1 related complex subunit 6 [Source:RGD Symbol;Acc:1563885]	4.17	1	1	1	360	37.8047	5.19873	1.00276	1.17717	1.11575	1.09856	0.80319	0.727354	0.799244	0.776596	1.41458	0.00475114
ENSRNOP00000010007	four and a half LIM domains 3	Fhl3	pep chromosome:Rnor_6.0:5:142689026:142696383:1 gene:ENSRNOG00000007541.6 transcript:ENSRNOT00000010007.6 gene_biotype:protein_coding transcript_biotype:protein_coding gene_symbol:Fhl3 description:four and a half LIM domains 3 [Source:RGD Symbol;Acc:1307180]	29.51	6	7	8	288	31.7458	6.04932	1.17665	1.22429	1.07612	1.15902	0.758132	0.863174	0.837072	0.819459	1.41437	0.00324258
ENSRNOP00000010891		AABR07054614.1	pep chromosome:Rnor_6.0:3:163950777:163986059:-1 gene:ENSRNOG00000008245.7 transcript:ENSRNOT00000010891.6 gene_biotype:protein_coding transcript_biotype:protein_coding gene_symbol:AABR07054614.1	14.49	6	6	7	497	56.6885	7.07861	1.18219	1.08192	1.24425	1.16945	0.87806	0.735134	0.867327	0.82684	1.41437	0.00653622
ENSRNOP00000005653	sperm associated antigen 7	Spag7	pep chromosome:Rnor_6.0:10:57284989:57291146:-1 gene:ENSRNOG00000004246.5 transcript:ENSRNOT00000005653.5 gene_biotype:protein_coding transcript_biotype:protein_coding gene_symbol:Spag7 description:sperm associated antigen 7 [Source:RGD Symbol;Acc:1305473]	11.45	2	2	3	227	26.0051	7.43018	1.12679	1.08221	0.988421	1.06581	0.960235	0.652848	0.64837	0.753818	1.41388	0.0482559
ENSRNOP00000049032		AABR07060979.1	pep chromosome:Rnor_6.0:4:102123869:102124609:-1 gene:ENSRNOG00000030177.4 transcript:ENSRNOT00000048263.4 gene_biotype:protein_coding transcript_biotype:protein_coding gene_symbol:AABR07060979.1	19.17	3	3	3	120	13.1827	7.12256	1.20746	1.17268	1.02335	1.13449	0.85862	0.818159	0.731047	0.802609	1.41351	0.00810008
ENSRNOP00000065540	nuclear casein kinase and cyclin-dependent kinase substrate 1	Nucks1	pep chromosome:Rnor_6.0:13:48679774:48705575:1 gene:ENSRNOG00000047287.2 transcript:ENSRNOT00000075674.2 gene_biotype:protein_coding transcript_biotype:protein_coding gene_symbol:Nucks1 description:nuclear casein kinase and cyclin-dependent kinase substrate 1 [Source:RGD Symbol;Acc:620993]	9.88	3	3	5	243	27.124	5.08447	1.08145	1.23485	1.16096	1.15908	0.829081	0.84713	0.785743	0.820652	1.41239	0.00211556
ENSRNOP00000030758	HIV-1 Tat interactive protein 2	Htatip2	pep chromosome:Rnor_6.0:1:105094411:105109461:1 gene:ENSRNOG00000022189.6 transcript:ENSRNOT00000036258.5 gene_biotype:protein_coding transcript_biotype:protein_coding gene_symbol:Htatip2 description:HIV-1 Tat interactive protein 2 [Source:RGD Symbol;Acc:1309941]	43.64	9	9	28	275	29.9916	7.78174	1.0884	1.0677	1.06582	1.07397	0.727999	0.732049	0.822851	0.760966	1.41133	0.000597396
ENSRNOP00000012663	MARCKS-like 1	Marcksl1	pep chromosome:Rnor_6.0:5:147714163:147716485:1 gene:ENSRNOG00000009113.7 transcript:ENSRNOT00000012663.7 gene_biotype:protein_coding transcript_biotype:protein_coding gene_symbol:Marcksl1 description:MARCKS-like 1 [Source:RGD Symbol;Acc:621197]	18.59	3	3	5	199	19.8354	4.65283	1.13392	1.29979	1.14267	1.19212	0.862486	0.869516	0.80312	0.84504	1.41073	0.00388538
ENSRNOP00000026373	G protein subunit alpha o1	Gnao1	pep chromosome:Rnor_6.0:19:11513201:11669578:-1 gene:ENSRNOG00000019482.7 transcript:ENSRNOT00000026373.5 gene_biotype:protein_coding transcript_biotype:protein_coding gene_symbol:Gnao1 description:G protein subunit alpha o1 [Source:RGD Symbol;Acc:628732]	10.73	1	3	13	354	40.0429	5.52881	1.06878	1.34645	1.22845	1.21456	0.866072	0.846814	0.870457	0.861114	1.41045	0.0119197
ENSRNOP00000009328	epidermal growth factor receptor pathway substrate 8	Eps8	pep chromosome:Rnor_6.0:4:171475567:171591882:-1 gene:ENSRNOG00000007047.7 transcript:ENSRNOT00000009328.7 gene_biotype:protein_coding transcript_biotype:protein_coding gene_symbol:Eps8 description:epidermal growth factor receptor pathway substrate 8 [Source:RGD Symbol;Acc:1310590]	4.99	3	3	4	822	91.8712	7.62061	1.23782	1.07863	1.19691	1.17112	0.788985	0.889302	0.812956	0.830414	1.41028	0.00381338
ENSRNOP00000001315	actin related protein 2/3 complex, subunit 1B	Arpc1b	pep chromosome:Rnor_6.0:12:11252296:11265865:-1 gene:ENSRNOG00000000991.6 transcript:ENSRNOT00000001315.6 gene_biotype:protein_coding transcript_biotype:protein_coding gene_symbol:Arpc1b description:actin related protein 2/3 complex, subunit 1B [Source:RGD Symbol;Acc:2155]	47.31	12	13	34	372	41.0305	8.35303	1.09467	1.18208	1.23842	1.17172	0.804438	0.826404	0.861761	0.830868	1.41024	0.00163273
ENSRNOP00000074712	actin-related protein 2/3 complex inhibitor	Arpin	pep chromosome:Rnor_6.0:1:141662850:141672810:-1 gene:ENSRNOG00000014589.5 transcript:ENSRNOT00000078857.1 gene_biotype:protein_coding transcript_biotype:protein_coding gene_symbol:Arpin description:actin-related protein 2/3 complex inhibitor [Source:RGD Symbol;Acc:1311021]	5.31	1	1	1	226	25.2166	5.19873	1.05896	1.13175	0.954497	1.0484	0.664375	0.90182	0.664708	0.743634	1.40984	0.0319687
ENSRNOP00000020919	serpin family E member 2	Serpine2	pep chromosome:Rnor_6.0:9:85560863:85626094:-1 gene:ENSRNOG00000015461.7 transcript:ENSRNOT00000020919.7 gene_biotype:protein_coding transcript_biotype:protein_coding gene_symbol:Serpine2 description:serpin family E member 2 [Source:RGD Symbol;Acc:3748]	1.76	1	1	1	397	44.0213	9.68604	1.14566	1.4136	1.10586	1.22171	0.837502	0.872813	0.890099	0.866804	1.40944	0.0222286
ENSRNOP00000017965	lactate dehydrogenase B	Ldhb	pep chromosome:Rnor_6.0:4:176701983:176720012:-1 gene:ENSRNOG00000013000.7 transcript:ENSRNOT00000017965.7 gene_biotype:protein_coding transcript_biotype:protein_coding gene_symbol:Ldhb description:lactate dehydrogenase B [Source:RGD Symbol;Acc:2997]	47.9	13	17	64	334	36.5891	6.04932	0.993299	1.25835	1.19323	1.14829	0.850576	0.86482	0.729099	0.814832	1.40924	0.0212148
ENSRNOP00000061991	coiled-coil domain containing 88B	Ccdc88b	pep chromosome:Rnor_6.0:1:222102437:222118459:-1 gene:ENSRNOG00000024931.8 transcript:ENSRNOT00000067217.4 gene_biotype:protein_coding transcript_biotype:protein_coding gene_symbol:Ccdc88b description:coiled-coil domain containing 88B [Source:RGD Symbol;Acc:1311475]	0.95	1	1	1	1476	165.847	5.19873	1.15558	1.22909	1.08047	1.15504	0.901384	0.820276	0.73741	0.81969	1.40912	0.00630042
ENSRNOP00000067730	interferon-related developmental regulator 1	Ifrd1	pep chromosome:Rnor_6.0:6:60132024:60151420:-1 gene:ENSRNOG00000050997.1 transcript:ENSRNOT00000073910.1 gene_biotype:protein_coding transcript_biotype:protein_coding gene_symbol:Ifrd1 description:interferon-related developmental regulator 1 [Source:RGD Symbol;Acc:2867]	12.92	5	5	5	449	49.8532	7.18115	0.966943	1.05568	1.23562	1.08608	0.803351	0.662483	0.847195	0.77101	1.40864	0.0311347
ENSRNOP00000042464	histone cluster 2 H2B family member E	Hist2h2be	pep chromosome:Rnor_6.0:2:198360998:198361378:1 gene:ENSRNOG00000045753.2 transcript:ENSRNOT00000046129.4 gene_biotype:protein_coding transcript_biotype:protein_coding gene_symbol:Hist2h2be description:histone cluster 2 H2B family member E [Source:RGD Symbol;Acc:1562346]	52.38	2	8	132	126	13.9546	10.3159	1.01414	1.3879	1.32155	1.2412	0.894995	0.948986	0.799475	0.881152	1.40861	0.0430883
ENSRNOP00000040765	solute carrier family 8 member A1	Slc8a1	pep chromosome:Rnor_6.0:6:4258991:4520604:-1 gene:ENSRNOG00000008479.8 transcript:ENSRNOT00000042251.5 gene_biotype:protein_coding transcript_biotype:protein_coding gene_symbol:Slc8a1 description:solute carrier family 8 member A1 [Source:RGD Symbol;Acc:3717]	0.86	1	1	1	935	104.091	4.91943	1.21196	1.22036	1.1053	1.17921	0.907655	0.785632	0.818621	0.837303	1.40834	0.00276056
ENSRNOP00000053362	diphthamine biosynthesis 6	Dph6	pep chromosome:Rnor_6.0:3:106009356:106136615:-1 gene:ENSRNOG00000037356.4 transcript:ENSRNOT00000056522.4 gene_biotype:protein_coding transcript_biotype:protein_coding gene_symbol:Dph6 description:diphthamine biosynthesis 6 [Source:RGD Symbol;Acc:1310006]	3.36	1	1	1	268	30.065	5.23682	0.922874	1.14197	1.20624	1.09036	0.63979	0.871709	0.816499	0.775999	1.40511	0.0468508
ENSRNOP00000021178	syntaxin binding protein 1	Stxbp1	pep chromosome:Rnor_6.0:3:11823785:11885417:-1 gene:ENSRNOG00000015420.8 transcript:ENSRNOT00000021178.8 gene_biotype:protein_coding transcript_biotype:protein_coding gene_symbol:Stxbp1 description:syntaxin binding protein 1 [Source:RGD Symbol;Acc:3785]	9.09	6	6	6	594	67.5259	6.96143	1.10128	1.19748	1.20133	1.1667	0.818375	0.831461	0.843405	0.83108	1.40383	0.000559045
ENSRNOP00000053756	Cd68 molecule	Cd68	pep chromosome:Rnor_6.0:10:56268720:56270640:-1 gene:ENSRNOG00000037563.3 transcript:ENSRNOT00000056918.3 gene_biotype:protein_coding transcript_biotype:protein_coding gene_symbol:Cd68 description:Cd68 molecule [Source:RGD Symbol;Acc:1305970]	7.58	3	3	10	330	35.375	9.49561	1.23407	1.23958	1.10305	1.19223	0.847293	0.840217	0.860547	0.849352	1.4037	0.00159489
ENSRNOP00000026643	von Willebrand factor	Vwf	pep chromosome:Rnor_6.0:4:158088505:158219523:1 gene:ENSRNOG00000019689.7 transcript:ENSRNOT00000026643.7 gene_biotype:protein_coding transcript_biotype:protein_coding gene_symbol:Vwf description:von Willebrand factor [Source:RGD Symbol;Acc:621759]	9	23	23	28	2812	308.774	5.56689	1.14386	1.07584	1.24268	1.15413	0.819439	0.797456	0.851165	0.822687	1.40288	0.0028672
ENSRNOP00000021840	insulin-like growth factor 2 receptor	Igf2r	pep chromosome:Rnor_6.0:1:48176106:48264477:1 gene:ENSRNOG00000014997.4 transcript:ENSRNOT00000021840.4 gene_biotype:protein_coding transcript_biotype:protein_coding gene_symbol:Igf2r description:insulin-like growth factor 2 receptor [Source:RGD Symbol;Acc:2871]	20.52	43	43	54	2481	273.419	5.70654	0.984465	1.36234	1.11058	1.15246	0.797387	0.825941	0.841237	0.821522	1.40284	0.0415664
ENSRNOP00000072093	DNA polymerase delta 2, accessory subunit	Pold2	pep chromosome:Rnor_6.0:14:86111294:86116363:-1 gene:ENSRNOG00000014098.5 transcript:ENSRNOT00000084633.1 gene_biotype:protein_coding transcript_biotype:protein_coding gene_symbol:Pold2 description:DNA polymerase delta 2, accessory subunit [Source:RGD Symbol;Acc:1304954]	6.82	3	3	4	469	51.314	5.46533	1.10208	1.26621	1.1128	1.16036	0.820708	0.819115	0.841863	0.827229	1.40271	0.00339192
ENSRNOP00000002361	protein phosphatase 1, regulatory (inhibitor) subunit 2	Ppp1r2	pep chromosome:Rnor_6.0:11:73022063:73034682:1 gene:ENSRNOG00000001733.7 transcript:ENSRNOT00000002361.6 gene_biotype:protein_coding transcript_biotype:protein_coding gene_symbol:Ppp1r2 description:protein phosphatase 1, regulatory (inhibitor) subunit 2 [Source:RGD Symbol;Acc:621099]	25.45	3	3	4	165	18.7947	4.65283	1.05418	1.25428	1.16464	1.1577	0.800362	0.806373	0.870241	0.825659	1.40215	0.00587697
ENSRNOP00000065414		AABR07030903.1	pep chromosome:Rnor_6.0:10:108469856:108473377:-1 gene:ENSRNOG00000049552.2 transcript:ENSRNOT00000070934.2 gene_biotype:protein_coding transcript_biotype:protein_coding gene_symbol:AABR07030903.1	30.72	7	7	9	306	35.2476	6.26514	1.18073	1.18281	1.17972	1.18109	0.796423	0.909099	0.821646	0.842389	1.40207	0.000580381
ENSRNOP00000011513	myosin IF	Myo1f	pep chromosome:Rnor_6.0:7:18440742:18491448:1 gene:ENSRNOG00000008409.6 transcript:ENSRNOT00000011513.5 gene_biotype:protein_coding transcript_biotype:protein_coding gene_symbol:Myo1f description:myosin IF [Source:RGD Symbol;Acc:1309750]	17.76	11	17	22	1098	125.24	9.17334	1.10566	1.15434	1.15107	1.13702	0.869525	0.726096	0.838394	0.811339	1.40142	0.00215316
ENSRNOP00000024261	septin 2	Sept2	pep chromosome:Rnor_6.0:9:100624876:100658050:1 gene:ENSRNOG00000017952.4 transcript:ENSRNOT00000024261.4 gene_biotype:protein_coding transcript_biotype:protein_coding gene_symbol:Sept2 description:septin 2 [Source:RGD Symbol;Acc:620056]	54.57	15	15	33	361	41.5663	6.59521	1.13502	1.11369	1.18303	1.14391	0.831598	0.780923	0.836402	0.816308	1.40133	0.000269259
ENSRNOP00000019528	galactosamine (N-acetyl)-6-sulfatase	Galns	pep chromosome:Rnor_6.0:19:55391913:55423052:-1 gene:ENSRNOG00000014461.7 transcript:ENSRNOT00000019528.4 gene_biotype:protein_coding transcript_biotype:protein_coding gene_symbol:Galns description:galactosamine (N-acetyl)-6-sulfatase [Source:RGD Symbol;Acc:1565391]	23.09	9	9	9	524	58.2653	7.00537	1.07492	1.12343	1.1988	1.13238	0.742018	0.987305	0.695547	0.80829	1.40096	0.0291924
ENSRNOP00000034118	histidyl-tRNA synthetase	Hars	pep chromosome:Rnor_6.0:18:29611547:29629087:-1 gene:ENSRNOG00000028105.5 transcript:ENSRNOT00000039291.5 gene_biotype:protein_coding transcript_biotype:protein_coding gene_symbol:Hars description:histidyl-tRNA synthetase [Source:RGD Symbol;Acc:1310695]	42.52	20	23	59	508	57.3241	6.11279	1.04979	1.14867	1.14052	1.11299	0.757228	0.797448	0.829333	0.79467	1.40057	0.00110415
ENSRNOP00000055223		AABR07034632.1	pep chromosome:Rnor_6.0:11:81711628:81717521:-1 gene:ENSRNOG00000038370.4 transcript:ENSRNOT00000058422.4 gene_biotype:protein_coding transcript_biotype:protein_coding gene_symbol:AABR07034632.1	39.77	10	10	33	352	38.3226	7.45947	1.07247	1.17145	1.13119	1.12504	0.768022	0.771429	0.870888	0.803447	1.40026	0.0019149
ENSRNOP00000065596	small leucine-rich protein 1	Smlr1	pep chromosome:Rnor_6.0:1:20856187:20877716:1 gene:ENSRNOG00000047821.1 transcript:ENSRNOT00000071726.1 gene_biotype:protein_coding transcript_biotype:protein_coding gene_symbol:Smlr1 description:small leucine-rich protein 1 [Source:RGD Symbol;Acc:1586664]	10.29	1	1	3	68	7.6993	10.4185	1.04371	1.0357	1.21468	1.09803	0.742935	0.795305	0.81433	0.78419	1.40021	0.00723315
ENSRNOP00000066894	KH RNA binding domain containing, signal transduction associated 1	Khdrbs1	pep chromosome:Rnor_6.0:5:147927152:147953093:-1 gene:ENSRNOG00000046794.1 transcript:ENSRNOT00000075270.1 gene_biotype:protein_coding transcript_biotype:protein_coding gene_symbol:Khdrbs1 description:KH RNA binding domain containing, signal transduction associated 1 [Source:RGD Symbol;Acc:621459]	13.32	6	6	14	443	48.2853	8.71924	1.09061	1.25703	1.14084	1.16283	0.8478	0.847974	0.796742	0.830839	1.39959	0.00312146
ENSRNOP00000053578	E1A binding protein p400	Ep400	pep chromosome:Rnor_6.0:12:51948650:52055271:1 gene:ENSRNOG00000037483.4 transcript:ENSRNOT00000056735.3 gene_biotype:protein_coding transcript_biotype:protein_coding gene_symbol:Ep400 description:E1A binding protein p400 [Source:RGD Symbol;Acc:1304733]	0.4	1	1	1	3034	333.026	9.0708	1.10235	1.09157	1.12518	1.10636	0.898242	0.581832	0.892562	0.790879	1.39891	0.0397653
ENSRNOP00000063624	protein arginine methyltransferase 1	Prmt1	pep chromosome:Rnor_6.0:1:100971273:100980340:-1 gene:ENSRNOG00000026109.6 transcript:ENSRNOT00000064272.3 gene_biotype:protein_coding transcript_biotype:protein_coding gene_symbol:Prmt1 description:protein arginine methyltransferase 1 [Source:RGD Symbol;Acc:62020]	46.46	12	16	28	353	40.496	5.60498	1.06043	1.16731	1.16306	1.13027	0.838069	0.826907	0.762528	0.809168	1.39683	0.00159138
ENSRNOP00000003750	methyltransferase like 16	Mettl16	pep chromosome:Rnor_6.0:10:61626597:61672136:1 gene:ENSRNOG00000002764.9 transcript:ENSRNOT00000003750.8 gene_biotype:protein_coding transcript_biotype:protein_coding gene_symbol:Mettl16 description:methyltransferase like 16 [Source:MGI Symbol;Acc:MGI:1914743]	7.05	3	3	4	553	62.5528	7.06396	1.00679	1.18319	1.16308	1.11769	0.769118	0.768019	0.863688	0.800275	1.39663	0.00776666
ENSRNOP00000070472	minichromosome maintenance complex component 5	Mcm5	pep chromosome:Rnor_6.0:19:14523554:14561278:1 gene:ENSRNOG00000014336.7 transcript:ENSRNOT00000084271.1 gene_biotype:protein_coding transcript_biotype:protein_coding gene_symbol:Mcm5 description:minichromosome maintenance complex component 5 [Source:RGD Symbol;Acc:1306616]	19.89	12	12	15	734	82.415	7.88428	1.14836	1.25761	1.03989	1.14862	0.829788	0.79896	0.838536	0.822428	1.39662	0.0069936
ENSRNOP00000005190	neudesin neurotrophic factor	Nenf	pep chromosome:Rnor_6.0:13:109990294:109997092:-1 gene:ENSRNOG00000003833.4 transcript:ENSRNOT00000005190.4 gene_biotype:protein_coding transcript_biotype:protein_coding gene_symbol:Nenf description:neudesin neurotrophic factor [Source:RGD Symbol;Acc:1303289]	47.95	7	7	13	171	18.9798	5.43994	0.989811	1.17485	1.09158	1.08541	0.736444	0.778598	0.81677	0.777271	1.39644	0.00615398
ENSRNOP00000027957	proteasome activator subunit 3	Psme3	pep chromosome:Rnor_6.0:10:89236256:89244041:1 gene:ENSRNOG00000051344.2 transcript:ENSRNOT00000027957.7 gene_biotype:protein_coding transcript_biotype:protein_coding gene_symbol:Psme3 description:proteasome activator subunit 3 [Source:RGD Symbol;Acc:1306996]	44.49	3	12	21	254	29.4876	5.94775	1.02988	1.20624	1.11552	1.11722	0.795589	0.806474	0.799293	0.800452	1.39573	0.00342351
ENSRNOP00000003667	polysaccharide biosynthesis domain containing 1	Pbdc1	pep chromosome:Rnor_6.0:X:76042239:76046938:1 gene:ENSRNOG00000002662.5 transcript:ENSRNOT00000003667.5 gene_biotype:protein_coding transcript_biotype:protein_coding gene_symbol:Pbdc1 description:polysaccharide biosynthesis domain containing 1 [Source:RGD Symbol;Acc:1562502]	39.9	7	7	9	198	22.4098	4.52588	1.09706	1.1638	1.08688	1.11591	0.787577	0.784465	0.827678	0.799907	1.39505	0.000343894
ENSRNOP00000068430	serine/threonine-protein kinase tousled-like 1	LOC103690017	pep chromosome:Rnor_6.0:3:57318797:57389901:-1 gene:ENSRNOG00000009300.8 transcript:ENSRNOT00000076554.1 gene_biotype:protein_coding transcript_biotype:protein_coding gene_symbol:LOC103690017 description:serine/threonine-protein kinase tousled-like 1 [Source:RGD Symbol;Acc:9355222]	2.22	1	2	3	720	82.0067	8.646	1.17158	1.09765	1.22926	1.16616	0.824378	0.937327	0.746311	0.836005	1.39492	0.00799832
ENSRNOP00000024211	general transcription factor IIH subunit 5	Gtf2h5	pep chromosome:Rnor_6.0:1:46978458:46985032:1 gene:ENSRNOG00000018007.5 transcript:ENSRNOT00000024211.5 gene_biotype:protein_coding transcript_biotype:protein_coding gene_symbol:Gtf2h5 description:general transcription factor IIH subunit 5 [Source:RGD Symbol;Acc:1560991]	21.13	1	1	1	71	8.04819	4.65283	1.08963	1.10628	1.03068	1.07553	0.685667	0.892694	0.735386	0.771249	1.39453	0.0102044
ENSRNOP00000057979	ATP-binding cassette, subfamily G (WHITE), member 3-like 3	Abcg3l3	pep chromosome:Rnor_6.0:14:6058544:6102625:1 gene:ENSRNOG00000039890.4 transcript:ENSRNOT00000061267.3 gene_biotype:protein_coding transcript_biotype:protein_coding gene_symbol:Abcg3l3 description:ATP-binding cassette, subfamily G (WHITE), member 3-like 3 [Source:RGD Symbol;Acc:1564709]	12.21	1	8	12	647	73.3825	6.68311	1.12153	1.21983	1.23561	1.19232	0.964023	0.82388	0.777236	0.855046	1.39445	0.00712591
ENSRNOP00000038586	kelch domain containing 10	Klhdc10	pep chromosome:Rnor_6.0:4:57716048:57769623:1 gene:ENSRNOG00000010267.7 transcript:ENSRNOT00000034429.4 gene_biotype:protein_coding transcript_biotype:protein_coding gene_symbol:Klhdc10 description:kelch domain containing 10 [Source:RGD Symbol;Acc:1309792]	7.8	2	2	2	410	45.3508	8.60205	1.14623	1.0859	1.18426	1.1388	0.8109	0.796843	0.843429	0.817057	1.39378	0.000536362
ENSRNOP00000063089	carnitine O-acetyltransferase	Crat	pep chromosome:Rnor_6.0:3:8968417:8979889:-1 gene:ENSRNOG00000018145.7 transcript:ENSRNOT00000065128.2 gene_biotype:protein_coding transcript_biotype:protein_coding gene_symbol:Crat description:carnitine O-acetyltransferase [Source:RGD Symbol;Acc:1303031]	32.43	20	20	31	626	70.9683	8.20654	1.06698	1.1471	1.08454	1.09954	0.796934	0.755749	0.815258	0.789314	1.39303	0.000494484
ENSRNOP00000016083	ceruloplasmin	Cp	pep chromosome:Rnor_6.0:2:104744461:104789146:1 gene:ENSRNOG00000011913.7 transcript:ENSRNOT00000016083.5 gene_biotype:protein_coding transcript_biotype:protein_coding gene_symbol:Cp description:ceruloplasmin [Source:RGD Symbol;Acc:2387]	44.48	44	44	135	1059	120.589	5.64307	1.15082	1.05669	1.07899	1.0955	0.784212	0.794047	0.781597	0.786619	1.39267	0.000419759
ENSRNOP00000001412	cytohesin 3	Cyth3	pep chromosome:Rnor_6.0:12:12877559:12907771:-1 gene:ENSRNOG00000001065.7 transcript:ENSRNOT00000001412.7 gene_biotype:protein_coding transcript_biotype:protein_coding gene_symbol:Cyth3 description:cytohesin 3 [Source:RGD Symbol;Acc:620399]	6.44	1	2	2	388	45.328	5.87158	1.14318	1.05571	1.15232	1.11707	0.861387	0.685123	0.860771	0.802427	1.39211	0.00897249
ENSRNOP00000018711	cyclase associated actin cytoskeleton regulatory protein 1	Cap1	pep chromosome:Rnor_6.0:5:140559206:140585408:-1 gene:ENSRNOG00000013492.4 transcript:ENSRNOT00000018711.4 gene_biotype:protein_coding transcript_biotype:protein_coding gene_symbol:Cap1 description:cyclase associated actin cytoskeleton regulatory protein 1 [Source:RGD Symbol;Acc:620309]	57.38	24	24	66	474	51.5565	7.51807	1.07384	1.1655	1.14662	1.12865	0.833232	0.792323	0.808674	0.81141	1.39098	0.000474459
ENSRNOP00000063509	transmembrane protein 87A	Tmem87a	pep chromosome:Rnor_6.0:3:112132351:112174269:-1 gene:ENSRNOG00000008455.8 transcript:ENSRNOT00000067836.4 gene_biotype:protein_coding transcript_biotype:protein_coding gene_symbol:Tmem87a description:transmembrane protein 87A [Source:RGD Symbol;Acc:1309417]	12.57	7	7	11	541	61.627	8.29443	1.06765	1.10541	1.15229	1.10845	0.756009	0.860592	0.774095	0.796899	1.39095	0.00153705
ENSRNOP00000024922	WAS/WASL interacting protein family, member 1	Wipf1	pep chromosome:Rnor_6.0:3:60150021:60166013:-1 gene:ENSRNOG00000018406.6 transcript:ENSRNOT00000024922.6 gene_biotype:protein_coding transcript_biotype:protein_coding gene_symbol:Wipf1 description:WAS/WASL interacting protein family, member 1 [Source:RGD Symbol;Acc:620887]	4.16	1	1	2	481	49.3624	11.356	1.08534	1.17307	1.17538	1.1446	0.874741	0.665633	0.929317	0.82323	1.39037	0.0199108
ENSRNOP00000002510	minichromosome maintenance complex component 4	Mcm4	pep chromosome:Rnor_6.0:11:89511191:89524892:1 gene:ENSRNOG00000001833.6 transcript:ENSRNOT00000002510.6 gene_biotype:protein_coding transcript_biotype:protein_coding gene_symbol:Mcm4 description:minichromosome maintenance complex component 4 [Source:RGD Symbol;Acc:3060]	13.46	9	9	10	862	96.5104	7.2251	1.09348	1.27845	1.07894	1.15029	0.803859	0.830543	0.848697	0.8277	1.38974	0.00791075
ENSRNOP00000035675	cell division cycle 23	Cdc23	pep chromosome:Rnor_6.0:18:27430905:27452420:-1 gene:ENSRNOG00000024241.4 transcript:ENSRNOT00000037888.4 gene_biotype:protein_coding transcript_biotype:protein_coding gene_symbol:Cdc23 description:cell division cycle 23 [Source:RGD Symbol;Acc:1304819]	9.81	5	5	8	571	65.8934	6.93213	1.06701	1.12231	1.19668	1.12867	0.764843	0.790495	0.881323	0.81222	1.38961	0.00357626
ENSRNOP00000064261	PDZ and LIM domain 4	Pdlim4	pep chromosome:Rnor_6.0:10:39390581:39405311:-1 gene:ENSRNOG00000050794.1 transcript:ENSRNOT00000074616.1 gene_biotype:protein_coding transcript_biotype:protein_coding gene_symbol:Pdlim4 description:PDZ and LIM domain 4 [Source:RGD Symbol;Acc:3575]	17.58	4	4	4	330	35.5418	8.08936	1.04212	1.27801	1.1702	1.16344	0.8845	0.764212	0.863587	0.837433	1.38929	0.0136966
ENSRNOP00000037643	progesterone immunomodulatory binding factor 1	Pibf1	pep chromosome:Rnor_6.0:15:83495377:83663143:1 gene:ENSRNOG00000009208.8 transcript:ENSRNOT00000036350.7 gene_biotype:protein_coding transcript_biotype:protein_coding gene_symbol:Pibf1 description:progesterone immunomodulatory binding factor 1 [Source:RGD Symbol;Acc:1305077]	2.91	1	3	3	757	89.7384	6.06201	1.00747	1.17189	1.08171	1.08702	0.815601	0.769195	0.76305	0.782616	1.38896	0.00377555
ENSRNOP00000004764	EGF containing fibulin extracellular matrix protein 1	Efemp1	pep chromosome:Rnor_6.0:14:113202419:113295014:1 gene:ENSRNOG00000003553.7 transcript:ENSRNOT00000004764.7 gene_biotype:protein_coding transcript_biotype:protein_coding gene_symbol:Efemp1 description:EGF containing fibulin extracellular matrix protein 1 [Source:RGD Symbol;Acc:1308528]	6.49	2	2	2	493	54.6182	5.05908	1.19037	1.10366	1.13852	1.14418	0.788332	0.804738	0.879262	0.824111	1.38838	0.0010499
ENSRNOP00000002579	RAN binding protein 1	Ranbp1	pep chromosome:Rnor_6.0:11:86890585:86898818:1 gene:ENSRNOG00000001884.5 transcript:ENSRNOT00000002579.5 gene_biotype:protein_coding transcript_biotype:protein_coding gene_symbol:Ranbp1 description:RAN binding protein 1 [Source:RGD Symbol;Acc:1310521]	32.02	6	6	22	203	23.5817	5.22412	1.0474	1.16586	1.09019	1.10115	0.795454	0.789502	0.796186	0.793714	1.38734	0.000896079
ENSRNOP00000074036	G protein subunit alpha i1	Gnai1	pep chromosome:Rnor_6.0:4:13405136:13485883:1 gene:ENSRNOG00000057096.1 transcript:ENSRNOT00000091004.1 gene_biotype:protein_coding transcript_biotype:protein_coding gene_symbol:Gnai1 description:G protein subunit alpha i1 [Source:RGD Symbol;Acc:2713]	29.38	2	9	24	354	40.3192	5.97314	1.05981	1.08523	1.14057	1.0952	0.836761	0.700083	0.83428	0.790375	1.38568	0.00395415
ENSRNOP00000071396	Jupiter microtubule associated homolog 2	Jpt2	pep chromosome:Rnor_6.0:10:14304104:14324211:-1 gene:ENSRNOG00000024661.5 transcript:ENSRNOT00000090587.1 gene_biotype:protein_coding transcript_biotype:protein_coding gene_symbol:Jpt2 description:Jupiter microtubule associated homolog 2 [Source:RGD Symbol;Acc:1305117]	42.11	6	6	8	190	20.058	8.76318	1.0823	1.05292	1.07483	1.07002	0.821791	0.742636	0.752312	0.772246	1.38559	0.000354245
ENSRNOP00000007414	basic leucine zipper and W2 domains 2	Bzw2	pep chromosome:Rnor_6.0:6:55586346:55647665:-1 gene:ENSRNOG00000005096.5 transcript:ENSRNOT00000007414.3 gene_biotype:protein_coding transcript_biotype:protein_coding gene_symbol:Bzw2 description:basic leucine zipper and W2 domains 2 [Source:RGD Symbol;Acc:621507]	16.23	6	9	15	419	48.0189	6.68311	1.06294	1.16998	1.18986	1.14093	0.856983	0.788179	0.827315	0.824159	1.38436	0.00200074
ENSRNOP00000023405	zinc finger, DHHC-type containing 7	Zdhhc7	pep chromosome:Rnor_6.0:19:52733161:52750307:-1 gene:ENSRNOG00000017342.3 transcript:ENSRNOT00000023405.3 gene_biotype:protein_coding transcript_biotype:protein_coding gene_symbol:Zdhhc7 description:zinc finger, DHHC-type containing 7 [Source:RGD Symbol;Acc:620205]	5.19	1	1	1	308	35.2075	7.94287	0.95151	1.25882	1.06401	1.09145	0.789872	0.763907	0.812051	0.78861	1.38401	0.0290025
ENSRNOP00000066344	perilipin 3	Plin3	pep chromosome:Rnor_6.0:9:10773901:10781109:1 gene:ENSRNOG00000048834.2 transcript:ENSRNOT00000070978.2 gene_biotype:protein_coding transcript_biotype:protein_coding gene_symbol:Plin3 description:perilipin 3 [Source:RGD Symbol;Acc:1595854]	61.64	20	20	31	438	47.3139	5.71924	1.02487	1.14832	1.12101	1.09807	0.792745	0.778538	0.810503	0.793929	1.38308	0.00139783
ENSRNOP00000050426	transmembrane protein 192	Tmem192	pep chromosome:Rnor_6.0:16:26619598:26633796:-1 gene:ENSRNOG00000030199.5 transcript:ENSRNOT00000042181.5 gene_biotype:protein_coding transcript_biotype:protein_coding gene_symbol:Tmem192 description:transmembrane protein 192 [Source:MGI Symbol;Acc:MGI:1920317]	16.79	4	4	5	274	31.2528	8.23584	1.07654	1.04388	1.15582	1.09208	0.805449	0.751947	0.811708	0.789701	1.3829	0.00138746
ENSRNOP00000017562	outer dense fiber of sperm tails 3	Odf3	pep chromosome:Rnor_6.0:1:213597478:213600685:1 gene:ENSRNOG00000012858.4 transcript:ENSRNOT00000017562.4 gene_biotype:protein_coding transcript_biotype:protein_coding gene_symbol:Odf3 description:outer dense fiber of sperm tails 3 [Source:RGD Symbol;Acc:1310028]	5.08	1	1	1	256	27.8614	9.92041	1.0564	1.01485	1.09499	1.05541	0.77886	0.644081	0.866994	0.763312	1.38268	0.0132197
ENSRNOP00000008713	TBC1 domain family, member 20	Tbc1d20	pep chromosome:Rnor_6.0:3:147772165:147789158:1 gene:ENSRNOG00000005766.6 transcript:ENSRNOT00000008713.4 gene_biotype:protein_coding transcript_biotype:protein_coding gene_symbol:Tbc1d20 description:TBC1 domain family, member 20 [Source:RGD Symbol;Acc:1303293]	4.98	2	2	2	402	45.8548	6.66846	1.08947	1.18429	1.05548	1.10974	0.877062	0.761299	0.770782	0.803048	1.38192	0.00458631
ENSRNOP00000016291	CD2-associated protein	Cd2ap	pep chromosome:Rnor_6.0:9:20765296:20858504:1 gene:ENSRNOG00000011987.3 transcript:ENSRNOT00000016291.3 gene_biotype:protein_coding transcript_biotype:protein_coding gene_symbol:Cd2ap description:CD2-associated protein [Source:RGD Symbol;Acc:727803]	51.18	24	25	43	637	70.4476	6.37939	0.996553	1.15337	1.09475	1.08156	0.814014	0.780886	0.753145	0.782682	1.38186	0.00365899
ENSRNOP00000064554	calcium-binding and coiled-coil domain-containing protein 1-like	LOC100912282	pep chromosome:Rnor_6.0:7:144308345:144319804:-1 gene:ENSRNOG00000048982.2 transcript:ENSRNOT00000070855.1 gene_biotype:protein_coding transcript_biotype:protein_coding gene_symbol:LOC100912282 description:calcium-binding and coiled-coil domain-containing protein 1-like [Source:RGD Symbol;Acc:6488185]	2.03	1	1	1	691	77.2275	4.83057	1.09362	1.1329	0.994726	1.07375	0.767534	0.690144	0.873778	0.777152	1.38165	0.0115994
ENSRNOP00000036146	mitochondrial ribosomal protein S33	Mrps33	pep chromosome:Rnor_6.0:4:67607273:67610710:-1 gene:ENSRNOG00000026528.3 transcript:ENSRNOT00000039067.3 gene_biotype:protein_coding transcript_biotype:protein_coding gene_symbol:Mrps33 description:mitochondrial ribosomal protein S33 [Source:RGD Symbol;Acc:1309217]	21.9	2	2	2	105	12.3645	10.2573	1.19733	1.08929	1.08396	1.12352	0.83563	0.769469	0.835639	0.813579	1.38096	0.00196692
ENSRNOP00000020453	LTV1 ribosome biogenesis factor	Ltv1	pep chromosome:Rnor_6.0:1:7323040:7335936:-1 gene:ENSRNOG00000015217.6 transcript:ENSRNOT00000020453.6 gene_biotype:protein_coding transcript_biotype:protein_coding gene_symbol:Ltv1 description:LTV1 ribosome biogenesis factor [Source:RGD Symbol;Acc:1311264]	11.91	5	5	7	470	53.5286	4.98291	1.05998	1.15546	1.16362	1.12636	0.813175	0.839898	0.793887	0.815653	1.38092	0.000974757
ENSRNOP00000020532	osteoglycin	NEWGENE_1308171	pep chromosome:Rnor_6.0:17:14607442:14627937:-1 gene:ENSRNOG00000029792.5 transcript:ENSRNOT00000020532.7 gene_biotype:protein_coding transcript_biotype:protein_coding gene_symbol:NEWGENE_1308171 description:osteoglycin [Source:RGD Symbol;Acc:11378586]	37.25	9	9	15	298	34.0477	6.18896	1.07185	1.22065	1.22624	1.17291	0.853241	0.78782	0.907673	0.849578	1.38058	0.00618925
ENSRNOP00000026925	folate receptor beta	Folr2	pep chromosome:Rnor_6.0:1:166915045:166919302:-1 gene:ENSRNOG00000019890.6 transcript:ENSRNOT00000026925.6 gene_biotype:protein_coding transcript_biotype:protein_coding gene_symbol:Folr2 description:folate receptor beta [Source:RGD Symbol;Acc:1308515]	21.43	5	5	5	252	29.1497	7.31299	1.30683	1.29422	1.12775	1.24293	0.973447	0.861613	0.866353	0.900471	1.38031	0.00741103
ENSRNOP00000075834	ribosomal protein S19 binding protein 1	Rps19bp1	pep chromosome:Rnor_6.0:7:121485814:121489078:-1 gene:ENSRNOG00000017847.5 transcript:ENSRNOT00000092529.1 gene_biotype:protein_coding transcript_biotype:protein_coding gene_symbol:Rps19bp1 description:ribosomal protein S19 binding protein 1 [Source:RGD Symbol;Acc:1562823]	5.67	1	1	1	141	15.8275	10.4624	0.981783	1.07125	1.23744	1.09682	0.833455	0.772364	0.779064	0.794961	1.37972	0.0175109
ENSRNOP00000028474	branched chain amino acid transaminase 2	Bcat2	pep chromosome:Rnor_6.0:1:101554642:101572080:1 gene:ENSRNOG00000020956.5 transcript:ENSRNOT00000028474.5 gene_biotype:protein_coding transcript_biotype:protein_coding gene_symbol:Bcat2 description:branched chain amino acid transaminase 2 [Source:RGD Symbol;Acc:68948]	18.07	5	5	6	393	44.2009	8.1626	1.04215	1.33267	1.14861	1.17448	0.776396	0.924366	0.854117	0.851626	1.3791	0.0273263
ENSRNOP00000030626	transforming, acidic coiled-coil containing protein 1	Tacc1	pep chromosome:Rnor_6.0:16:71629525:71681126:1 gene:ENSRNOG00000016423.6 transcript:ENSRNOT00000035347.5 gene_biotype:protein_coding transcript_biotype:protein_coding gene_symbol:Tacc1 description:transforming, acidic coiled-coil containing protein 1 [Source:RGD Symbol;Acc:1303120]	7.64	5	7	7	772	84.2307	5.021	1.11835	1.20492	1.15796	1.16041	0.914341	0.822233	0.787733	0.841436	1.37908	0.00214814
ENSRNOP00000007115	transmembrane protein 128	Tmem128	pep chromosome:Rnor_6.0:14:77270811:77279831:-1 gene:ENSRNOG00000005346.7 transcript:ENSRNOT00000007115.7 gene_biotype:protein_coding transcript_biotype:protein_coding gene_symbol:Tmem128 description:transmembrane protein 128 [Source:RGD Symbol;Acc:1310481]	4.91	1	1	1	163	19.0828	5.24951	1.23436	1.05369	1.17387	1.15397	0.85419	0.761742	0.894842	0.836925	1.37883	0.00867214
ENSRNOP00000026584	prenylcysteine oxidase 1 like	Pcyox1l	pep chromosome:Rnor_6.0:18:57021083:57031459:-1 gene:ENSRNOG00000019643.5 transcript:ENSRNOT00000026583.5 gene_biotype:protein_coding transcript_biotype:protein_coding gene_symbol:Pcyox1l description:prenylcysteine oxidase 1 like [Source:RGD Symbol;Acc:1563290]	9.92	4	4	4	494	54.5991	7.6499	1.157	1.09294	1.14161	1.13052	0.838096	0.678691	0.942992	0.819927	1.3788	0.0172417
ENSRNOP00000010020	docking protein 1	Dok1	pep chromosome:Rnor_6.0:4:113864215:113866674:-1 gene:ENSRNOG00000007412.4 transcript:ENSRNOT00000010020.4 gene_biotype:protein_coding transcript_biotype:protein_coding gene_symbol:Dok1 description:docking protein 1 [Source:RGD Symbol;Acc:1309499]	1.46	1	1	1	480	52.1372	6.45557	1.21261	1.08589	1.06774	1.12208	0.647124	0.975798	0.819209	0.814044	1.3784	0.0429986
ENSRNOP00000005658	vacuole membrane protein 1	Vmp1	pep chromosome:Rnor_6.0:10:73902837:74001895:-1 gene:ENSRNOG00000003967.3 transcript:ENSRNOT00000005658.3 gene_biotype:protein_coding transcript_biotype:protein_coding gene_symbol:Vmp1 description:vacuole membrane protein 1 [Source:RGD Symbol;Acc:70367]	5.67	2	2	4	406	45.8715	6.7417	0.87601	1.15045	1.09166	1.03937	0.777723	0.644462	0.840923	0.754369	1.3778	0.0484894
ENSRNOP00000012996	dihydropyrimidinase-like 2	Dpysl2	pep chromosome:Rnor_6.0:15:43477629:43542939:-1 gene:ENSRNOG00000009625.6 transcript:ENSRNOT00000012996.6 gene_biotype:protein_coding transcript_biotype:protein_coding gene_symbol:Dpysl2 description:dihydropyrimidinase-like 2 [Source:RGD Symbol;Acc:2517]	74.3	23	29	88	572	62.2386	6.37939	1.17507	1.07668	1.14268	1.13148	0.830865	0.764608	0.869357	0.82161	1.37714	0.0018183
ENSRNOP00000045021	LRR binding FLII interacting protein 1	Lrrfip1	pep chromosome:Rnor_6.0:9:98190829:98257735:1 gene:ENSRNOG00000019892.6 transcript:ENSRNOT00000050191.2 gene_biotype:protein_coding transcript_biotype:protein_coding gene_symbol:Lrrfip1 description:LRR binding FLII interacting protein 1 [Source:RGD Symbol;Acc:1359548]	48.37	27	28	45	738	79.9706	4.77979	1.01829	1.10253	1.131	1.08394	0.843836	0.712949	0.804656	0.787147	1.37705	0.00448949
ENSRNOP00000024884	NFU1 iron-sulfur cluster scaffold	Nfu1	pep chromosome:Rnor_6.0:4:118814284:118834955:1 gene:ENSRNOG00000018410.6 transcript:ENSRNOT00000024884.6 gene_biotype:protein_coding transcript_biotype:protein_coding gene_symbol:Nfu1 description:NFU1 iron-sulfur cluster scaffold [Source:RGD Symbol;Acc:1307823]	26.48	5	5	7	253	28.3493	4.95752	1.01095	1.14818	1.20475	1.12129	0.843272	0.810868	0.790568	0.814903	1.37598	0.00676738
ENSRNOP00000066062	thymosin beta 4, X-linked	Tmsb4x	pep chromosome:Rnor_6.0:X:28593405:28595395:1 gene:ENSRNOG00000047931.2 transcript:ENSRNOT00000071708.2 gene_biotype:protein_coding transcript_biotype:protein_coding gene_symbol:Tmsb4x description:thymosin beta 4, X-linked [Source:RGD Symbol;Acc:621622]	61.36	3	4	17	44	5.04952	5.05908	1.04749	1.16933	1.00683	1.07455	0.792487	0.763256	0.787595	0.781113	1.37567	0.00410378
ENSRNOP00000021648	cold inducible RNA binding protein	Cirbp	pep chromosome:Rnor_6.0:7:12401207:12405022:-1 gene:ENSRNOG00000015999.6 transcript:ENSRNOT00000021648.6 gene_biotype:protein_coding transcript_biotype:protein_coding gene_symbol:Cirbp description:cold inducible RNA binding protein [Source:RGD Symbol;Acc:620756]	20.93	3	3	5	172	18.5958	9.61279	1.03662	1.26284	1.25939	1.18629	0.907472	0.869938	0.809965	0.862458	1.37547	0.0155314
ENSRNOP00000012628	nucleoporin 35	Nup35	pep chromosome:Rnor_6.0:3:67870111:67896153:1 gene:ENSRNOG00000009290.6 transcript:ENSRNOT00000012628.5 gene_biotype:protein_coding transcript_biotype:protein_coding gene_symbol:Nup35 description:nucleoporin 35 [Source:RGD Symbol;Acc:1303069]	26.15	6	6	6	325	34.7796	9.24658	1.0752	1.11615	1.12355	1.10497	0.810154	0.775994	0.824247	0.803465	1.37525	0.000130857
ENSRNOP00000010932	elastin microfibril interfacer 1	Emilin1	pep chromosome:Rnor_6.0:6:26821255:26828972:-1 gene:ENSRNOG00000008246.5 transcript:ENSRNOT00000010932.5 gene_biotype:protein_coding transcript_biotype:protein_coding gene_symbol:Emilin1 description:elastin microfibril interfacer 1 [Source:RGD Symbol;Acc:1311209]	44.67	34	34	60	900	94.4468	4.98291	1.16461	1.14481	1.18798	1.1658	0.885422	0.77924	0.879318	0.847993	1.37478	0.000969474
ENSRNOP00000007779	Rho GDP dissociation inhibitor beta	Arhgdib	pep chromosome:Rnor_6.0:4:170913923:170932618:-1 gene:ENSRNOG00000005809.7 transcript:ENSRNOT00000007779.7 gene_biotype:protein_coding transcript_biotype:protein_coding gene_symbol:Arhgdib description:Rho GDP dissociation inhibitor beta [Source:RGD Symbol;Acc:1305383]	49	6	6	20	200	22.8695	5.10986	1.08392	1.18	1.07624	1.11339	0.812488	0.805951	0.811198	0.809879	1.37476	0.000816981
ENSRNOP00000068457	GRB10 interacting GYF protein 2	AABR07068272.1	pep chromosome:Rnor_6.0:9:94425256:94525152:1 gene:ENSRNOG00000023577.7 transcript:ENSRNOT00000076099.1 gene_biotype:protein_coding transcript_biotype:protein_coding gene_symbol:AABR07068272.1 description:GRB10 interacting GYF protein 2 [Source:NCBI gene;Acc:100362458]	7.97	5	5	5	740	83.3818	5.04639	1.08765	1.15094	1.13767	1.12542	0.831871	0.71527	0.910307	0.81915	1.37389	0.00689787
ENSRNOP00000074776	pleckstrin homology and RhoGEF domain containing G5	Plekhg5	pep chromosome:Rnor_6.0:5:169274785:169287448:1 gene:ENSRNOG00000022694.6 transcript:ENSRNOT00000082586.1 gene_biotype:protein_coding transcript_biotype:protein_coding gene_symbol:Plekhg5 description:pleckstrin homology and RhoGEF domain containing G5 [Source:RGD Symbol;Acc:1303132]	1.94	1	2	3	1032	114.925	6.96143	1.17911	0.97508	1.12397	1.09272	0.782889	0.684399	0.919032	0.79544	1.37373	0.0312224
ENSRNOP00000025506	solute carrier family 30 member 5	Slc30a5	pep chromosome:Rnor_6.0:2:30815703:30846149:-1 gene:ENSRNOG00000018746.6 transcript:ENSRNOT00000025506.5 gene_biotype:protein_coding transcript_biotype:protein_coding gene_symbol:Slc30a5 description:solute carrier family 30 member 5 [Source:RGD Symbol;Acc:1306931]	4.21	3	3	3	760	83.6104	7.29834	1.08362	1.08813	1.07369	1.08182	0.722899	0.886089	0.754578	0.787855	1.37312	0.00422619
ENSRNOP00000004772	acyl-CoA binding domain containing 6	Acbd6	pep chromosome:Rnor_6.0:13:73196571:73334077:1 gene:ENSRNOG00000003550.6 transcript:ENSRNOT00000004772.6 gene_biotype:protein_coding transcript_biotype:protein_coding gene_symbol:Acbd6 description:acyl-CoA binding domain containing 6 [Source:RGD Symbol;Acc:1305030]	2.84	1	1	1	282	30.7911	5.04639	1.01051	1.21657	1.20309	1.14339	0.852867	0.817292	0.829411	0.83319	1.37231	0.00999607
ENSRNOP00000007185	RING1 and YY1 binding protein	Rybp	pep chromosome:Rnor_6.0:4:132689531:132740938:-1 gene:ENSRNOG00000005353.6 transcript:ENSRNOT00000007185.6 gene_biotype:protein_coding transcript_biotype:protein_coding gene_symbol:Rybp description:RING1 and YY1 binding protein [Source:RGD Symbol;Acc:1307077]	3.92	1	1	1	255	27.6899	9.42236	1.12599	1.14989	1.06643	1.11411	0.834983	0.779806	0.822672	0.812487	1.37123	0.000544988
ENSRNOP00000021970	urate oxidase	Uox	pep chromosome:Rnor_6.0:2:252452269:252488396:1 gene:ENSRNOG00000016339.6 transcript:ENSRNOT00000021970.5 gene_biotype:protein_coding transcript_biotype:protein_coding gene_symbol:Uox description:urate oxidase [Source:RGD Symbol;Acc:621369]	55.45	18	18	122	303	34.9119	8.1333	1.24181	0.907489	1.1144	1.0879	0.817942	0.774222	0.788586	0.793583	1.37087	0.0401305
ENSRNOP00000059916		AABR07062481.1	pep chromosome:Rnor_6.0:4:179398639:179440792:1 gene:ENSRNOG00000029308.6 transcript:ENSRNOT00000067506.3 gene_biotype:protein_coding transcript_biotype:protein_coding gene_symbol:AABR07062481.1	1.51	1	1	1	531	58.5109	5.31299	1.3204	1.02523	1.05612	1.13391	0.85038	0.774731	0.856385	0.827165	1.37084	0.0344085
ENSRNOP00000021200	glutaminyl-peptide cyclotransferase-like	Qpctl	pep chromosome:Rnor_6.0:1:80047504:80056574:-1 gene:ENSRNOG00000015413.5 transcript:ENSRNOT00000021200.5 gene_biotype:protein_coding transcript_biotype:protein_coding gene_symbol:Qpctl description:glutaminyl-peptide cyclotransferase-like [Source:RGD Symbol;Acc:1308128]	11.75	4	4	6	383	42.591	9.46631	1.06785	1.14769	1.10106	1.10553	0.821491	0.768398	0.830685	0.806858	1.37017	0.000587819
ENSRNOP00000064617	taxilin alpha	Txlna	pep chromosome:Rnor_6.0:5:147832469:147846095:-1 gene:ENSRNOG00000048242.1 transcript:ENSRNOT00000072165.1 gene_biotype:protein_coding transcript_biotype:protein_coding gene_symbol:Txlna description:taxilin alpha [Source:RGD Symbol;Acc:1583435]	22.44	11	13	15	557	62.5287	6.58057	1.09718	1.1602	1.09356	1.11698	0.768031	0.873364	0.804626	0.81534	1.36995	0.00132338
ENSRNOP00000009464	THUMP domain containing 3	Thumpd3	pep chromosome:Rnor_6.0:4:144985880:145008831:1 gene:ENSRNOG00000006941.7 transcript:ENSRNOT00000009464.7 gene_biotype:protein_coding transcript_biotype:protein_coding gene_symbol:Thumpd3 description:THUMP domain containing 3 [Source:RGD Symbol;Acc:1560852]	9.92	5	5	6	504	56.3466	7.6499	1.0339	1.14522	1.06143	1.08018	0.794812	0.750418	0.821245	0.788825	1.36936	0.00177283
ENSRNOP00000019696	heterochromatin protein 1, binding protein 3	Hp1bp3	pep chromosome:Rnor_6.0:5:156587093:156607673:1 gene:ENSRNOG00000014445.7 transcript:ENSRNOT00000019696.7 gene_biotype:protein_coding transcript_biotype:protein_coding gene_symbol:Hp1bp3 description:heterochromatin protein 1, binding protein 3 [Source:RGD Symbol;Acc:735099]	33.63	19	19	26	553	60.9481	9.65674	1.06665	1.2029	1.19347	1.15434	0.841172	0.882411	0.805866	0.84315	1.36908	0.00319324
ENSRNOP00000003282	glypican 4	Gpc4	pep chromosome:Rnor_6.0:X:139354155:139464798:-1 gene:ENSRNOG00000002413.6 transcript:ENSRNOT00000003282.5 gene_biotype:protein_coding transcript_biotype:protein_coding gene_symbol:Gpc4 description:glypican 4 [Source:RGD Symbol;Acc:1359399]	30.7	13	15	23	557	62.5217	5.99854	1.00139	1.24061	1.20044	1.14748	0.824971	0.825271	0.865503	0.838581	1.36836	0.0147422
ENSRNOP00000052330	coatomer protein complex, subunit zeta 2	Copz2	pep chromosome:Rnor_6.0:10:84718824:84731880:1 gene:ENSRNOG00000009225.7 transcript:ENSRNOT00000055464.4 gene_biotype:protein_coding transcript_biotype:protein_coding gene_symbol:Copz2 description:coatomer protein complex, subunit zeta 2 [Source:RGD Symbol;Acc:1306948]	17.87	4	4	9	207	23.2528	5.17334	1.144	1.12403	1.1592	1.14241	0.895503	0.828724	0.781011	0.835079	1.36803	0.000900426
ENSRNOP00000006699	surfeit 6	Surf6	pep chromosome:Rnor_6.0:3:5441409:5452156:-1 gene:ENSRNOG00000005031.4 transcript:ENSRNOT00000006699.4 gene_biotype:protein_coding transcript_biotype:protein_coding gene_symbol:Surf6 description:surfeit 6 [Source:RGD Symbol;Acc:1307382]	16.95	6	6	6	354	40.8063	10.6528	0.986281	1.23173	1.11391	1.11064	0.820794	0.774197	0.84212	0.81237	1.36716	0.015483
ENSRNOP00000013093	interleukin 18	Il18	pep chromosome:Rnor_6.0:8:54993859:55016299:1 gene:ENSRNOG00000009848.6 transcript:ENSRNOT00000013093.6 gene_biotype:protein_coding transcript_biotype:protein_coding gene_symbol:Il18 description:interleukin 18 [Source:RGD Symbol;Acc:2889]	4.12	1	1	1	194	22.2989	5.05908	1.03387	1.14938	0.966836	1.05003	0.865633	0.6629	0.776955	0.768496	1.36634	0.0237735
ENSRNOP00000046509	calpain 2	Capn2	pep chromosome:Rnor_6.0:13:100878650:100928811:-1 gene:ENSRNOG00000034015.3 transcript:ENSRNOT00000045326.3 gene_biotype:protein_coding transcript_biotype:protein_coding gene_symbol:Capn2 description:calpain 2 [Source:RGD Symbol;Acc:2268]	38.71	21	21	35	700	79.8688	4.95752	1.01639	1.23319	1.09979	1.11646	0.806767	0.836222	0.809969	0.817653	1.36544	0.00943478
ENSRNOP00000009749	perilipin 2	Plin2	pep chromosome:Rnor_6.0:5:104984414:105010857:-1 gene:ENSRNOG00000007060.5 transcript:ENSRNOT00000009749.5 gene_biotype:protein_coding transcript_biotype:protein_coding gene_symbol:Plin2 description:perilipin 2 [Source:RGD Symbol;Acc:728889]	62.47	21	21	41	421	46.1554	5.84619	0.904567	1.07232	1.03375	1.00354	0.74481	0.729146	0.730962	0.734973	1.36542	0.00621364
ENSRNOP00000041281	solute carrier family 25, member 45	Slc25a45	pep chromosome:Rnor_6.0:1:221236773:221244563:1 gene:ENSRNOG00000030616.5 transcript:ENSRNOT00000051979.5 gene_biotype:protein_coding transcript_biotype:protein_coding gene_symbol:Slc25a45 description:solute carrier family 25, member 45 [Source:RGD Symbol;Acc:1589953]	11.81	3	3	4	288	31.6081	9.08545	1.2259	0.90516	1.17799	1.10302	0.775605	0.809874	0.838008	0.807829	1.36541	0.0437634
ENSRNOP00000017224	poly (ADP-ribose) polymerase family, member 3	Parp3	pep chromosome:Rnor_6.0:8:115173453:115179191:-1 gene:ENSRNOG00000012865.6 transcript:ENSRNOT00000017224.6 gene_biotype:protein_coding transcript_biotype:protein_coding gene_symbol:Parp3 description:poly (ADP-ribose) polymerase family, member 3 [Source:RGD Symbol;Acc:1305189]	43.92	19	19	40	526	58.8317	7.6792	1.01891	1.1606	1.19496	1.12482	0.820424	0.8631	0.7896	0.824375	1.36446	0.00658163
ENSRNOP00000010464	melanoma cell adhesion molecule	Mcam	pep chromosome:Rnor_6.0:8:48472824:48481001:1 gene:ENSRNOG00000007726.7 transcript:ENSRNOT00000010463.6 gene_biotype:protein_coding transcript_biotype:protein_coding gene_symbol:Mcam description:melanoma cell adhesion molecule [Source:RGD Symbol;Acc:620463]	10.8	7	7	8	648	71.2822	6.0874	1.1449	1.14441	1.07129	1.1202	0.844201	0.776716	0.842949	0.821289	1.36395	0.000831871
ENSRNOP00000015122	creatine kinase B	Ckb	pep chromosome:Rnor_6.0:6:136142956:136145837:-1 gene:ENSRNOG00000010872.5 transcript:ENSRNOT00000015122.5 gene_biotype:protein_coding transcript_biotype:protein_coding gene_symbol:Ckb description:creatine kinase B [Source:RGD Symbol;Acc:2357]	65.09	20	20	44	381	42.6983	5.66846	1.13209	1.14215	1.15986	1.1447	0.839739	0.826774	0.852682	0.839732	1.36318	1.02043e-05
ENSRNOP00000051841	prolyl 4-hydroxylase subunit beta	P4hb	pep chromosome:Rnor_6.0:10:109736458:109747987:-1 gene:ENSRNOG00000036689.2 transcript:ENSRNOT00000054958.2 gene_biotype:protein_coding transcript_biotype:protein_coding gene_symbol:P4hb description:prolyl 4-hydroxylase subunit beta [Source:RGD Symbol;Acc:3244]	73.28	39	41	358	509	56.9157	4.93213	1.00169	1.12911	1.00869	1.0465	0.741497	0.789317	0.772572	0.767795	1.36299	0.00309157
ENSRNOP00000002554	leucine-zipper-like transcription regulator 1	Lztr1	pep chromosome:Rnor_6.0:11:87381899:87397498:1 gene:ENSRNOG00000001870.6 transcript:ENSRNOT00000002554.6 gene_biotype:protein_coding transcript_biotype:protein_coding gene_symbol:Lztr1 description:leucine-zipper-like transcription regulator 1 [Source:RGD Symbol;Acc:1309100]	3.23	2	3	4	837	94.401	6.50732	1.05263	1.06388	1.10008	1.07219	0.733884	0.883271	0.743479	0.786878	1.36259	0.00478383
ENSRNOP00000040243	amyloid beta precursor protein	App	pep chromosome:Rnor_6.0:11:24425813:24641820:-1 gene:ENSRNOG00000006997.8 transcript:ENSRNOT00000044081.5 gene_biotype:protein_coding transcript_biotype:protein_coding gene_symbol:App description:amyloid beta precursor protein [Source:RGD Symbol;Acc:2139]	22.51	13	14	20	733	82.745	4.77979	1.06869	1.14052	1.24296	1.15072	0.805263	0.885357	0.845265	0.845295	1.36133	0.00535144
ENSRNOP00000071802	thioredoxin-related transmembrane protein 1	Tmx1	pep chromosome:Rnor_6.0:6:92864123:92874204:1 gene:ENSRNOG00000057934.1 transcript:ENSRNOT00000087540.1 gene_biotype:protein_coding transcript_biotype:protein_coding gene_symbol:Tmx1 description:thioredoxin-related transmembrane protein 1 [Source:RGD Symbol;Acc:1308455]	16.55	7	7	9	278	31.4147	5.30029	0.980824	1.22199	1.09311	1.09864	0.809598	0.775679	0.83585	0.807042	1.36132	0.0153456
ENSRNOP00000023468	Hikeshi, heat shock protein nuclear import factor	Hikeshi	pep chromosome:Rnor_6.0:1:154147099:154165524:-1 gene:ENSRNOG00000017383.7 transcript:ENSRNOT00000023468.7 gene_biotype:protein_coding transcript_biotype:protein_coding gene_symbol:Hikeshi description:Hikeshi, heat shock protein nuclear import factor [Source:RGD Symbol;Acc:1359455]	15.82	1	2	3	158	17.2406	7.23975	1.02413	1.1351	1.15955	1.10626	0.807966	0.815749	0.814432	0.812716	1.36119	0.00215315
ENSRNOP00000027215	stromal cell derived factor 4	Sdf4	pep chromosome:Rnor_6.0:5:173425907:173444620:1 gene:ENSRNOG00000019981.6 transcript:ENSRNOT00000027215.6 gene_biotype:protein_coding transcript_biotype:protein_coding gene_symbol:Sdf4 description:stromal cell derived factor 4 [Source:RGD Symbol;Acc:621521]	30.1	10	10	19	382	44.2937	5.17334	0.964833	1.16869	1.16137	1.0983	0.808145	0.77682	0.836771	0.807245	1.36055	0.0134809
ENSRNOP00000020988	protein tyrosine phosphatase, receptor type, K	Ptprk	pep chromosome:Rnor_6.0:1:17446417:18058055:-1 gene:ENSRNOG00000047605.2 transcript:ENSRNOT00000020988.7 gene_biotype:protein_coding transcript_biotype:protein_coding gene_symbol:Ptprk description:protein tyrosine phosphatase, receptor type, K [Source:RGD Symbol;Acc:619706]	9.66	10	10	10	1439	162.08	6.04932	1.0125	1.20099	1.16393	1.12581	0.843844	0.808747	0.831267	0.827953	1.35975	0.00705043
ENSRNOP00000071230	RALBP1 associated Eps domain containing 1	Reps1	pep chromosome:Rnor_6.0:1:13261876:13298343:1 gene:ENSRNOG00000059224.1 transcript:ENSRNOT00000090703.1 gene_biotype:protein_coding transcript_biotype:protein_coding gene_symbol:Reps1 description:RALBP1 associated Eps domain containing 1 [Source:RGD Symbol;Acc:1307131]	2.42	1	2	2	744	80.4801	5.88428	0.979024	1.28273	1.27616	1.17931	0.822061	0.964151	0.816127	0.867447	1.35951	0.0486293
ENSRNOP00000006765	uridine phosphorylase 1	Upp1	pep chromosome:Rnor_6.0:14:89314176:89334276:1 gene:ENSRNOG00000004972.7 transcript:ENSRNOT00000006765.7 gene_biotype:protein_coding transcript_biotype:protein_coding gene_symbol:Upp1 description:uridine phosphorylase 1 [Source:RGD Symbol;Acc:1305566]	16.99	4	4	4	312	34.0919	6.72705	0.972422	1.03177	1.21897	1.07439	0.696555	0.9253	0.749065	0.790307	1.35946	0.0488885
ENSRNOP00000028416	neurotrophin receptor associated death domain	Nradd	pep chromosome:Rnor_6.0:8:118890399:118893702:-1 gene:ENSRNOG00000020936.4 transcript:ENSRNOT00000028416.4 gene_biotype:protein_coding transcript_biotype:protein_coding gene_symbol:Nradd description:neurotrophin receptor associated death domain [Source:RGD Symbol;Acc:708524]	9.65	1	2	2	228	24.3842	5.13525	1.18599	1.22122	1.19841	1.20187	0.929612	0.773002	0.949932	0.884182	1.3593	0.00502815
ENSRNOP00000064405	prolyl 4-hydroxylase subunit alpha 1	P4ha1	pep chromosome:Rnor_6.0:20:28920616:28971966:1 gene:ENSRNOG00000050655.1 transcript:ENSRNOT00000070897.1 gene_biotype:protein_coding transcript_biotype:protein_coding gene_symbol:P4ha1 description:prolyl 4-hydroxylase subunit alpha 1 [Source:RGD Symbol;Acc:621000]	32.58	15	15	22	534	60.8596	5.89697	1.09927	1.19583	1.06767	1.12092	0.830294	0.86485	0.779989	0.825044	1.35862	0.00294441
ENSRNOP00000060468	oxysterol binding protein 2	Osbp2	pep chromosome:Rnor_6.0:14:83943977:84106997:-1 gene:ENSRNOG00000019645.6 transcript:ENSRNOT00000065501.2 gene_biotype:protein_coding transcript_biotype:protein_coding gene_symbol:Osbp2 description:oxysterol binding protein 2 [Source:RGD Symbol;Acc:1310505]	2.46	1	2	3	896	99.7663	6.68311	1.05591	1.24296	1.14732	1.14873	0.772841	0.916958	0.846752	0.845517	1.35862	0.0112653
ENSRNOP00000071681	formin-like 2	Fmnl2	pep chromosome:Rnor_6.0:3:38559914:38675878:1 gene:ENSRNOG00000055567.1 transcript:ENSRNOT00000085545.1 gene_biotype:protein_coding transcript_biotype:protein_coding gene_symbol:Fmnl2 description:formin-like 2 [Source:RGD Symbol;Acc:1560248]	9.54	5	10	10	1038	117.898	8.06006	1.11809	1.12054	1.20839	1.149	0.853469	0.827682	0.856985	0.846045	1.35809	0.000622214
ENSRNOP00000012725	transferrin	Tf	pep chromosome:Rnor_6.0:8:111673547:111721333:-1 gene:ENSRNOG00000030625.6 transcript:ENSRNOT00000012725.8 gene_biotype:protein_coding transcript_biotype:protein_coding gene_symbol:Tf description:transferrin [Source:RGD Symbol;Acc:3845]	57.81	16	57	275	979	107.34	8.04541	1.03002	1.11864	1.06459	1.07109	0.755305	0.82495	0.786386	0.78888	1.35773	0.000993918
ENSRNOP00000021475	charged multivesicular body protein 1A	Chmp1a	pep chromosome:Rnor_6.0:19:56001724:56010004:-1 gene:ENSRNOG00000016001.4 transcript:ENSRNOT00000021483.4 gene_biotype:protein_coding transcript_biotype:protein_coding gene_symbol:Chmp1a description:charged multivesicular body protein 1A [Source:RGD Symbol;Acc:1311083]	20.92	5	5	7	196	21.5942	8.06006	1.12592	1.09591	1.12408	1.1153	0.833325	0.819458	0.811682	0.821488	1.35766	1.438e-05
ENSRNOP00000014860	arylsulfatase B	Arsb	pep chromosome:Rnor_6.0:2:23385183:23544963:1 gene:ENSRNOG00000011150.6 transcript:ENSRNOT00000014860.6 gene_biotype:protein_coding transcript_biotype:protein_coding gene_symbol:Arsb description:arylsulfatase B [Source:RGD Symbol;Acc:2158]	20.64	12	12	24	528	58.9215	6.59521	1.12447	1.09439	1.10673	1.10853	0.74886	0.862656	0.838341	0.816619	1.35746	0.00121601
ENSRNOP00000053086	thymidylate synthetase	Tyms	pep chromosome:Rnor_6.0:9:121918947:121931564:-1 gene:ENSRNOG00000037225.4 transcript:ENSRNOT00000056243.4 gene_biotype:protein_coding transcript_biotype:protein_coding gene_symbol:Tyms description:thymidylate synthetase [Source:RGD Symbol;Acc:3921]	7.82	2	2	2	307	34.9946	6.45557	1.14077	1.2938	0.981398	1.13866	0.85497	0.782192	0.879971	0.839044	1.35709	0.0342108
ENSRNOP00000022828	peptidylprolyl isomerase B	Ppib	pep chromosome:Rnor_6.0:8:71719563:71725562:1 gene:ENSRNOG00000016781.7 transcript:ENSRNOT00000022828.7 gene_biotype:protein_coding transcript_biotype:protein_coding gene_symbol:Ppib description:peptidylprolyl isomerase B [Source:RGD Symbol;Acc:620312]	64.81	14	15	111	216	23.7875	9.49561	1.03447	1.15584	1.03996	1.07676	0.778637	0.815548	0.788303	0.794163	1.35584	0.00234154
ENSRNOP00000073138	vav guanine nucleotide exchange factor 3	Vav3	pep chromosome:Rnor_6.0:2:212257225:212585818:1 gene:ENSRNOG00000020485.6 transcript:ENSRNOT00000077883.1 gene_biotype:protein_coding transcript_biotype:protein_coding gene_symbol:Vav3 description:vav guanine nucleotide exchange factor 3 [Source:RGD Symbol;Acc:1565941]	1.6	1	1	1	814	93.9182	6.80029	0.977563	1.04129	1.09512	1.03799	0.705195	0.685241	0.906524	0.765653	1.35569	0.0255119
ENSRNOP00000005033	acyl-CoA thioesterase 9	Acot9	pep chromosome:Rnor_6.0:X:43543070:43592200:-1 gene:ENSRNOG00000003782.5 transcript:ENSRNOT00000005033.5 gene_biotype:protein_coding transcript_biotype:protein_coding gene_symbol:Acot9 description:acyl-CoA thioesterase 9 [Source:RGD Symbol;Acc:1359188]	26.2	11	11	20	439	50.4109	8.63135	1.05486	1.1878	1.08822	1.11029	0.888156	0.747068	0.822382	0.819202	1.35534	0.00697573
ENSRNOP00000044589	ERGIC and golgi 3	Ergic3	pep chromosome:Rnor_6.0:3:151553578:151563364:1 gene:ENSRNOG00000031085.5 transcript:ENSRNOT00000045484.4 gene_biotype:protein_coding transcript_biotype:protein_coding gene_symbol:Ergic3 description:ERGIC and golgi 3 [Source:RGD Symbol;Acc:1308144]	27.68	11	11	19	383	43.1956	6.37939	1.01581	1.15144	1.05373	1.07366	0.743667	0.828136	0.805175	0.792326	1.35507	0.00411059
ENSRNOP00000069146	septin 11	Sept11	pep chromosome:Rnor_6.0:14:16371979:16452998:-1 gene:ENSRNOG00000002182.7 transcript:ENSRNOT00000091577.1 gene_biotype:protein_coding transcript_biotype:protein_coding gene_symbol:Sept11 description:septin 11 [Source:RGD Symbol;Acc:1307405]	53.15	11	19	53	429	49.3102	6.81494	1.07744	1.07561	1.25032	1.13445	0.848968	0.760383	0.903309	0.837554	1.35449	0.0141337
ENSRNOP00000009970	zinc finger protein 830	Zfp830	pep chromosome:Rnor_6.0:10:70118250:70119716:1 gene:ENSRNOG00000007578.5 transcript:ENSRNOT00000009970.5 gene_biotype:protein_coding transcript_biotype:protein_coding gene_symbol:Zfp830 description:zinc finger protein 830 [Source:RGD Symbol;Acc:1562573]	3.51	1	1	1	370	41.591	5.30029	1.26586	1.12108	1.1763	1.18775	0.959288	0.800203	0.872326	0.877272	1.35391	0.00762381
ENSRNOP00000027375	regulator of G-protein signaling 10	Rgs10	pep chromosome:Rnor_6.0:1:199782078:199823386:-1 gene:ENSRNOG00000042592.2 transcript:ENSRNOT00000027375.5 gene_biotype:protein_coding transcript_biotype:protein_coding gene_symbol:Rgs10 description:regulator of G-protein signaling 10 [Source:RGD Symbol;Acc:3562]	18.78	3	3	3	181	21.1627	8.51416	1.12282	1.24956	1.15509	1.17582	1.02553	0.85183	0.728565	0.868641	1.35364	0.0310091
ENSRNOP00000071489	3'-phosphoadenosine 5'-phosphosulfate synthase 1	Papss1	pep chromosome:Rnor_6.0:2:236605758:236680206:1 gene:ENSRNOG00000011311.7 transcript:ENSRNOT00000085301.1 gene_biotype:protein_coding transcript_biotype:protein_coding gene_symbol:Papss1 description:3'-phosphoadenosine 5'-phosphosulfate synthase 1 [Source:RGD Symbol;Acc:1308081]	21.35	8	10	16	623	70.5174	6.65381	1.07485	1.13004	1.12558	1.11016	0.801006	0.856702	0.803159	0.820289	1.35337	0.000336275
ENSRNOP00000030885	tyrosine 3-monooxygenase/tryptophan 5-monooxygenase activation protein, zeta	Ywhaz	pep chromosome:Rnor_6.0:7:75574967:75597276:-1 gene:ENSRNOG00000008195.6 transcript:ENSRNOT00000035628.5 gene_biotype:protein_coding transcript_biotype:protein_coding gene_symbol:Ywhaz description:tyrosine 3-monooxygenase/tryptophan 5-monooxygenase activation protein, zeta [Source:RGD Symbol;Acc:3980]	60	11	16	97	245	27.7537	4.79248	1.04564	1.16041	1.12937	1.11181	0.816288	0.858166	0.790214	0.821556	1.35329	0.00184018
ENSRNOP00000021858	microtubule associated monooxygenase, calponin and LIM domain containing 2	Mical2	pep chromosome:Rnor_6.0:1:177093387:177170266:1 gene:ENSRNOG00000016244.6 transcript:ENSRNOT00000021858.2 gene_biotype:protein_coding transcript_biotype:protein_coding gene_symbol:Mical2 description:microtubule associated monooxygenase, calponin and LIM domain containing 2 [Source:RGD Symbol;Acc:1311773]	0.62	1	1	1	961	110.023	8.47021	1.10194	1.28692	1.19569	1.19485	0.853775	0.903371	0.892876	0.883341	1.35265	0.0049481
ENSRNOP00000072713	TSC22 domain family, member 3	Tsc22d3	pep chromosome:Rnor_6.0:X:111884295:111887906:-1 gene:ENSRNOG00000056135.1 transcript:ENSRNOT00000085118.1 gene_biotype:protein_coding transcript_biotype:protein_coding gene_symbol:Tsc22d3 description:TSC22 domain family, member 3 [Source:RGD Symbol;Acc:621654]	19.4	1	3	4	134	14.8264	4.56396	1.05921	1.0726	1.1972	1.10967	0.791643	0.894276	0.776703	0.820874	1.35181	0.00733166
ENSRNOP00000010385	golgin A5	Golga5	pep chromosome:Rnor_6.0:6:126353223:126378610:1 gene:ENSRNOG00000007699.5 transcript:ENSRNOT00000010385.5 gene_biotype:protein_coding transcript_biotype:protein_coding gene_symbol:Golga5 description:golgin A5 [Source:RGD Symbol;Acc:1308163]	40.6	22	22	31	729	82.3557	6.17627	1.02102	1.09583	1.09502	1.07062	0.801677	0.801513	0.774232	0.792474	1.35099	0.000460874
ENSRNOP00000073213	calumenin	Calu	pep chromosome:Rnor_6.0:4:56625606:56653111:1 gene:ENSRNOG00000006197.7 transcript:ENSRNOT00000090808.1 gene_biotype:protein_coding transcript_biotype:protein_coding gene_symbol:Calu description:calumenin [Source:RGD Symbol;Acc:620383]	51.75	1	18	70	315	37.1244	4.60205	1.01048	1.06815	1.0804	1.05301	0.79698	0.80919	0.734722	0.780297	1.3495	0.000986942
ENSRNOP00000001416		AABR07035091.1	pep chromosome:Rnor_6.0:12:4546287:4546607:1 gene:ENSRNOG00000001071.2 transcript:ENSRNOT00000001416.2 gene_biotype:protein_coding transcript_biotype:protein_coding gene_symbol:AABR07035091.1	17.92	1	1	2	106	11.4509	9.78857	1.12538	1.15057	1.0559	1.11062	0.848386	0.801223	0.81966	0.82309	1.34933	0.000795257
ENSRNOP00000074387	complement C7	C7	pep chromosome:Rnor_6.0:2:54709138:54777729:-1 gene:ENSRNOG00000061379.1 transcript:ENSRNOT00000082548.1 gene_biotype:protein_coding transcript_biotype:protein_coding gene_symbol:C7 description:complement C7 [Source:RGD Symbol;Acc:620318]	21.99	16	16	22	846	93.6035	7.25439	1.15899	1.06304	1.26227	1.16143	0.804507	0.864538	0.913599	0.860881	1.34912	0.0101749
ENSRNOP00000024456	survival of motor neuron 1, telomeric	Smn1	pep chromosome:Rnor_6.0:2:30360100:30371147:1 gene:ENSRNOG00000018067.6 transcript:ENSRNOT00000024456.5 gene_biotype:protein_coding transcript_biotype:protein_coding gene_symbol:Smn1 description:survival of motor neuron 1, telomeric [Source:RGD Symbol;Acc:620755]	2.43	1	1	1	288	31.1431	7.86963	1.05533	1.2057	1.27148	1.1775	0.808485	0.927724	0.882527	0.872912	1.34893	0.0138757
ENSRNOP00000050718	RNA exonuclease 2	Rexo2	pep chromosome:Rnor_6.0:8:52802606:52814321:-1 gene:ENSRNOG00000018939.7 transcript:ENSRNOT00000047633.2 gene_biotype:protein_coding transcript_biotype:protein_coding gene_symbol:Rexo2 description:RNA exonuclease 2 [Source:RGD Symbol;Acc:1304874]	39.24	9	9	13	237	26.7346	7.15186	1.01135	1.13231	1.12489	1.08952	0.831111	0.781756	0.810399	0.807755	1.34882	0.00249624
ENSRNOP00000067414	ZW10 interacting kinetochore protein	Zwint	pep chromosome:Rnor_6.0:20:17075771:17091766:-1 gene:ENSRNOG00000048682.2 transcript:ENSRNOT00000074404.2 gene_biotype:protein_coding transcript_biotype:protein_coding gene_symbol:Zwint description:ZW10 interacting kinetochore protein [Source:RGD Symbol;Acc:628671]	17.29	6	6	6	266	30.1237	6.1001	1.08672	1.09318	1.10948	1.09646	0.800964	0.821775	0.816835	0.813191	1.34834	6.72878e-06
ENSRNOP00000004196	cytohesin 1	Cyth1	pep chromosome:Rnor_6.0:10:107197989:107281235:-1 gene:ENSRNOG00000043381.3 transcript:ENSRNOT00000004196.6 gene_biotype:protein_coding transcript_biotype:protein_coding gene_symbol:Cyth1 description:cytohesin 1 [Source:RGD Symbol;Acc:620397]	4.53	1	2	2	397	46.1873	5.63037	1.03626	1.03927	1.24279	1.1061	0.769455	0.833662	0.858165	0.820428	1.3482	0.0175698
ENSRNOP00000068481	sorting nexin 12	Snx12	pep chromosome:Rnor_6.0:X:71117528:71127237:-1 gene:ENSRNOG00000004036.8 transcript:ENSRNOT00000076403.1 gene_biotype:protein_coding transcript_biotype:protein_coding gene_symbol:Snx12 description:sorting nexin 12 [Source:RGD Symbol;Acc:1565585]	40.74	8	8	10	162	18.8727	8.44092	1.11116	1.15087	1.12495	1.12899	0.859545	0.830306	0.823155	0.837669	1.34778	5.49349e-05
ENSRNOP00000003052	scavenger receptor class B, member 2	Scarb2	pep chromosome:Rnor_6.0:14:17064353:17115963:1 gene:ENSRNOG00000002225.6 transcript:ENSRNOT00000003052.6 gene_biotype:protein_coding transcript_biotype:protein_coding gene_symbol:Scarb2 description:scavenger receptor class B, member 2 [Source:RGD Symbol;Acc:621882]	11.72	6	6	14	478	54.0564	5.0083	1.12436	1.1427	1.07831	1.11512	0.819757	0.853813	0.808688	0.827419	1.34771	0.0002546
ENSRNOP00000013515	acyl-CoA thioesterase 2	Acot2	pep chromosome:Rnor_6.0:6:107460668:107467487:1 gene:ENSRNOG00000010134.5 transcript:ENSRNOT00000013515.5 gene_biotype:protein_coding transcript_biotype:protein_coding gene_symbol:Acot2 description:acyl-CoA thioesterase 2 [Source:RGD Symbol;Acc:621055]	49.01	8	20	147	453	49.5977	8.07471	0.932816	1.044	1.04695	1.00792	0.770015	0.656234	0.817449	0.7479	1.34767	0.012896
ENSRNOP00000004236	myosin heavy chain 1	Myh1	pep chromosome:Rnor_6.0:10:53713938:53738031:1 gene:ENSRNOG00000049695.2 transcript:ENSRNOT00000004236.6 gene_biotype:protein_coding transcript_biotype:protein_coding gene_symbol:Myh1 description:myosin heavy chain 1 [Source:RGD Symbol;Acc:735061]	1.46	1	3	4	1916	219.44	5.75732	1.2745	1.01992	1.18366	1.15936	0.814755	0.867412	0.898937	0.860368	1.34751	0.0189047
ENSRNOP00000065052	laminin subunit beta 2	Lamb2	pep chromosome:Rnor_6.0:8:117268337:117280517:1 gene:ENSRNOG00000047768.2 transcript:ENSRNOT00000072098.2 gene_biotype:protein_coding transcript_biotype:protein_coding gene_symbol:Lamb2 description:laminin subunit beta 2 [Source:RGD Symbol;Acc:2988]	16.6	24	24	27	1801	196.406	6.80029	1.05159	1.18512	1.26396	1.16689	0.847644	0.809607	0.941005	0.866085	1.34732	0.0147729
ENSRNOP00000068517	ubiquitin-conjugating enzyme E2, J1	Ube2j1	pep chromosome:Rnor_6.0:5:48274477:48284466:1 gene:ENSRNOG00000007434.8 transcript:ENSRNOT00000075992.2 gene_biotype:protein_coding transcript_biotype:protein_coding gene_symbol:Ube2j1 description:ubiquitin-conjugating enzyme E2, J1 [Source:RGD Symbol;Acc:1305067]	17.59	3	3	6	199	21.8791	7.45947	0.959443	1.08298	1.18362	1.07535	0.869427	0.72874	0.796809	0.798325	1.347	0.0223346
ENSRNOP00000003247	mortality factor 4 like 2	Morf4l2	pep chromosome:Rnor_6.0:X:107394486:107405564:-1 gene:ENSRNOG00000002389.5 transcript:ENSRNOT00000003247.5 gene_biotype:protein_coding transcript_biotype:protein_coding gene_symbol:Morf4l2 description:mortality factor 4 like 2 [Source:RGD Symbol;Acc:1359471]	17.01	3	4	4	288	32.1937	9.71533	1.00031	1.1455	1.05449	1.06677	0.752058	0.830894	0.793725	0.792225	1.34654	0.00465662
ENSRNOP00000001158	Rac/Cdc42 guanine nucleotide exchange factor 6	Arhgef6	pep chromosome:Rnor_6.0:X:159723866:159841072:-1 gene:ENSRNOG00000000869.7 transcript:ENSRNOT00000001158.7 gene_biotype:protein_coding transcript_biotype:protein_coding gene_symbol:Arhgef6 description:Rac/Cdc42 guanine nucleotide exchange factor 6 [Source:RGD Symbol;Acc:1359674]	5.03	1	4	4	796	89.7201	5.94775	1.16783	1.16233	1.15802	1.16273	0.855365	0.872251	0.863164	0.863593	1.34638	7.59093e-07
ENSRNOP00000061650	heterogeneous nuclear ribonucleoprotein A3-like	LOC100911361	pep chromosome:Rnor_6.0:10:80953006:80954332:1 gene:ENSRNOG00000027006.6 transcript:ENSRNOT00000035567.6 gene_biotype:protein_coding transcript_biotype:protein_coding gene_symbol:LOC100911361 description:heterogeneous nuclear ribonucleoprotein A3-like [Source:RGD Symbol;Acc:6493616]	35.39	1	12	57	356	36.8901	8.57275	1.08171	1.12633	1.14317	1.11707	0.832667	0.816765	0.839805	0.829746	1.34628	0.000124993
ENSRNOP00000051143	neurexophilin and PC-esterase domain family, member 1	Nxpe1	pep chromosome:Rnor_6.0:8:52753011:52763400:1 gene:ENSRNOG00000027730.6 transcript:ENSRNOT00000047264.4 gene_biotype:protein_coding transcript_biotype:protein_coding gene_symbol:Nxpe1 description:neurexophilin and PC-esterase domain family, member 1 [Source:RGD Symbol;Acc:1566243]	1.41	1	1	1	498	56.4969	7.72314	1.17599	1.08102	1.09518	1.1174	0.751806	0.948241	0.790692	0.830247	1.34586	0.0127527
ENSRNOP00000010887	tripartite motif-containing 47	Trim47	pep chromosome:Rnor_6.0:10:104654717:104659188:-1 gene:ENSRNOG00000008215.5 transcript:ENSRNOT00000010887.5 gene_biotype:protein_coding transcript_biotype:protein_coding gene_symbol:Trim47 description:tripartite motif-containing 47 [Source:RGD Symbol;Acc:1597317]	27.88	14	14	20	642	69.9829	6.26514	1.03303	1.15974	1.0971	1.09662	0.777025	0.822344	0.845127	0.814832	1.34583	0.0024999
ENSRNOP00000001921	procollagen-lysine, 2-oxoglutarate 5-dioxygenase 3	Plod3	pep chromosome:Rnor_6.0:12:22716423:22726982:-1 gene:ENSRNOG00000001417.5 transcript:ENSRNOT00000001921.4 gene_biotype:protein_coding transcript_biotype:protein_coding gene_symbol:Plod3 description:procollagen-lysine, 2-oxoglutarate 5-dioxygenase 3 [Source:RGD Symbol;Acc:631339]	16.33	10	10	12	741	85.0067	6.23975	1.02592	1.25257	1.13818	1.13889	0.876478	0.858421	0.804199	0.846366	1.34562	0.0132297
ENSRNOP00000066789	SH3 domain containing GRB2 like 1, endophilin A2	Sh3gl1	pep chromosome:Rnor_6.0:9:11031841:11055285:1 gene:ENSRNOG00000049683.2 transcript:ENSRNOT00000074695.2 gene_biotype:protein_coding transcript_biotype:protein_coding gene_symbol:Sh3gl1 description:SH3 domain containing GRB2 like 1, endophilin A2 [Source:RGD Symbol;Acc:708456]	18.48	6	6	9	368	41.4662	5.60498	1.09926	1.06902	1.09486	1.08771	0.758396	0.808915	0.85784	0.808384	1.34554	0.000761341
ENSRNOP00000017000	S100 calcium binding protein A1	S100a1	pep chromosome:Rnor_6.0:2:189900667:189903219:-1 gene:ENSRNOG00000012410.4 transcript:ENSRNOT00000017000.4 gene_biotype:protein_coding transcript_biotype:protein_coding gene_symbol:S100a1 description:S100 calcium binding protein A1 [Source:RGD Symbol;Acc:3614]	23.4	2	2	2	94	10.5532	4.50049	1.20854	1.20444	1.2242	1.21239	1.00492	0.771235	0.927332	0.901161	1.34537	0.0107238
ENSRNOP00000055628	non-SMC condensin I complex, subunit G	Ncapg	pep chromosome:Rnor_6.0:14:69899128:69927938:-1 gene:ENSRNOG00000038572.4 transcript:ENSRNOT00000058838.4 gene_biotype:protein_coding transcript_biotype:protein_coding gene_symbol:Ncapg description:non-SMC condensin I complex, subunit G [Source:RGD Symbol;Acc:1562646]	5.09	5	5	5	1002	112.478	5.77002	1.02881	1.21757	1.01305	1.08648	0.726594	0.918646	0.778246	0.807829	1.34493	0.033081
ENSRNOP00000001570	2'-5'-oligoadenylate synthetase-like	Oasl	pep chromosome:Rnor_6.0:12:47444104:47456894:-1 gene:ENSRNOG00000001187.5 transcript:ENSRNOT00000001570.4 gene_biotype:protein_coding transcript_biotype:protein_coding gene_symbol:Oasl description:2'-5'-oligoadenylate synthetase-like [Source:RGD Symbol;Acc:1308586]	32.03	13	13	22	512	58.9314	7.2251	1.00095	1.18712	0.968116	1.05206	0.791671	0.715382	0.840037	0.782363	1.34472	0.0250887
ENSRNOP00000001960	transmembrane protein 120A	Tmem120a	pep chromosome:Rnor_6.0:12:23989596:23998254:1 gene:ENSRNOG00000001441.7 transcript:ENSRNOT00000001960.7 gene_biotype:protein_coding transcript_biotype:protein_coding gene_symbol:Tmem120a description:transmembrane protein 120A [Source:RGD Symbol;Acc:1311474]	13.7	5	5	7	343	40.6309	8.77783	0.953217	1.2852	1.15138	1.12993	0.765916	0.894427	0.861089	0.840477	1.34439	0.0494312
ENSRNOP00000060800	dynein light chain roadblock-type 1	Dynlrb1	pep chromosome:Rnor_6.0:3:150761329:150782493:1 gene:ENSRNOG00000025715.5 transcript:ENSRNOT00000067854.2 gene_biotype:protein_coding transcript_biotype:protein_coding gene_symbol:Dynlrb1 description:dynein light chain roadblock-type 1 [Source:RGD Symbol;Acc:619910]	59.38	4	4	8	96	10.9828	7.25439	1.08797	1.1117	1.08463	1.09476	0.818186	0.832582	0.792895	0.814554	1.344	4.10483e-05
ENSRNOP00000029092	neuralized E3 ubiquitin protein ligase 3	Neurl3	pep chromosome:Rnor_6.0:9:42831742:42839837:-1 gene:ENSRNOG00000015366.7 transcript:ENSRNOT00000038610.5 gene_biotype:protein_coding transcript_biotype:protein_coding gene_symbol:Neurl3 description:neuralized E3 ubiquitin protein ligase 3 [Source:RGD Symbol;Acc:1359633]	9.45	2	2	2	254	27.9958	6.62451	1.08969	1.149	0.996157	1.07828	0.818568	0.735084	0.854073	0.802575	1.34353	0.0083009
ENSRNOP00000040111	inositol polyphosphate-5-phosphatase D	Inpp5d	pep chromosome:Rnor_6.0:9:94745217:94850771:1 gene:ENSRNOG00000017020.6 transcript:ENSRNOT00000051338.4 gene_biotype:protein_coding transcript_biotype:protein_coding gene_symbol:Inpp5d description:inositol polyphosphate-5-phosphatase D [Source:RGD Symbol;Acc:2914]	6.22	6	7	8	1190	133.522	7.59131	1.08879	1.17266	1.13505	1.13217	0.923356	0.758742	0.846686	0.842928	1.34314	0.00562419
ENSRNOP00000026929	solute carrier family 35 member B2	Slc35b2	pep chromosome:Rnor_6.0:9:17823400:17827032:-1 gene:ENSRNOG00000019900.6 transcript:ENSRNOT00000026929.6 gene_biotype:protein_coding transcript_biotype:protein_coding gene_symbol:Slc35b2 description:solute carrier family 35 member B2 [Source:RGD Symbol;Acc:1565318]	4.41	2	2	2	431	47.2666	9.29053	1.09723	1.27071	1.05631	1.14141	0.851811	0.875405	0.822591	0.849935	1.34294	0.0124447
ENSRNOP00000069002	lamin B receptor	Lbr	pep chromosome:Rnor_6.0:13:100431390:100450209:-1 gene:ENSRNOG00000052574.1 transcript:ENSRNOT00000090712.1 gene_biotype:protein_coding transcript_biotype:protein_coding gene_symbol:Lbr description:lamin B receptor [Source:MGI Symbol;Acc:MGI:2138281]	14.19	8	8	8	620	70.5751	9.46631	1.1379	1.10803	1.10862	1.11818	0.827462	0.805704	0.864967	0.832711	1.34282	0.000137742
ENSRNOP00000031039	complement factor properdin	Cfp	pep chromosome:Rnor_6.0:X:1311121:1316682:1 gene:ENSRNOG00000025811.6 transcript:ENSRNOT00000038909.6 gene_biotype:protein_coding transcript_biotype:protein_coding gene_symbol:Cfp description:complement factor properdin [Source:RGD Symbol;Acc:1594557]	15.05	6	6	7	465	50.5386	7.89893	1.09527	1.20072	1.22787	1.17462	0.912306	0.88072	0.831405	0.87481	1.34271	0.0030489
ENSRNOP00000038207	ATPase phospholipid transporting 8B1	Atp8b1	pep chromosome:Rnor_6.0:18:60013382:60095354:-1 gene:ENSRNOG00000024952.5 transcript:ENSRNOT00000038652.5 gene_biotype:protein_coding transcript_biotype:protein_coding gene_symbol:Atp8b1 description:ATPase phospholipid transporting 8B1 [Source:RGD Symbol;Acc:1308488]	1.36	2	2	2	1251	143.742	7.35693	1.15266	1.02363	1.18318	1.11982	0.875398	0.826137	0.80182	0.834452	1.34198	0.00593882
ENSRNOP00000043878	DAB2, clathrin adaptor protein	Dab2	pep chromosome:Rnor_6.0:2:55747318:55768270:1 gene:ENSRNOG00000028930.6 transcript:ENSRNOT00000050655.5 gene_biotype:protein_coding transcript_biotype:protein_coding gene_symbol:Dab2 description:DAB2, clathrin adaptor protein [Source:RGD Symbol;Acc:621007]	10.18	6	6	9	766	82.1679	6.30322	1.08484	1.27752	1.12971	1.16402	0.88521	0.82606	0.890943	0.867404	1.34196	0.00864687
ENSRNOP00000075579	selenoprotein F	Selenof	pep chromosome:Rnor_6.0:2:250600823:250633897:1 gene:ENSRNOG00000055257.1 transcript:ENSRNOT00000083750.1 gene_biotype:protein_coding transcript_biotype:protein_coding gene_symbol:Selenof description:selenoprotein F [Source:RGD Symbol;Acc:621291]	25.47	3	3	10	161	17.6611	5.35107	1.00917	1.06233	0.996052	1.02252	0.750246	0.700094	0.836747	0.762362	1.34125	0.00436102
ENSRNOP00000002482	dynamin 1-like	Dnm1l	pep chromosome:Rnor_6.0:11:88830957:88880198:1 gene:ENSRNOG00000001813.8 transcript:ENSRNOT00000002482.7 gene_biotype:protein_coding transcript_biotype:protein_coding gene_symbol:Dnm1l description:dynamin 1-like [Source:RGD Symbol;Acc:620416]	61.84	2	36	62	718	80.0542	7.07861	1.15202	1.07495	1.11303	1.11333	0.778092	0.845316	0.867123	0.830177	1.34108	0.00124485
ENSRNOP00000064781	protein phosphatase, Mg2+/Mn2+ dependent, 1L	Ppm1l	pep chromosome:Rnor_6.0:2:166140112:166218774:1 gene:ENSRNOG00000046168.2 transcript:ENSRNOT00000074564.2 gene_biotype:protein_coding transcript_biotype:protein_coding gene_symbol:Ppm1l description:protein phosphatase, Mg2+/Mn2+ dependent, 1L [Source:RGD Symbol;Acc:1305220]	3.95	1	1	2	228	25.8543	5.5415	1.06865	1.24736	1.02068	1.11223	0.879005	0.80933	0.800031	0.829455	1.34091	0.018209
ENSRNOP00000021134	MYB binding protein 1a	Mybbp1a	pep chromosome:Rnor_6.0:10:59000397:59010903:1 gene:ENSRNOG00000015236.5 transcript:ENSRNOT00000021134.3 gene_biotype:protein_coding transcript_biotype:protein_coding gene_symbol:Mybbp1a description:MYB binding protein 1a [Source:RGD Symbol;Acc:62062]	41.22	46	46	73	1344	152.191	8.95361	1.05844	1.14041	1.13707	1.11197	0.828455	0.830895	0.829016	0.829455	1.34061	0.000457757
ENSRNOP00000064200	impact RWD domain protein	Impact	pep chromosome:Rnor_6.0:18:4325875:4346769:1 gene:ENSRNOG00000045844.2 transcript:ENSRNOT00000073771.2 gene_biotype:protein_coding transcript_biotype:protein_coding gene_symbol:Impact description:impact RWD domain protein [Source:RGD Symbol;Acc:1591977]	20.19	5	5	7	317	35.9722	5.16064	1.07633	1.09544	1.15056	1.10744	0.724321	0.871694	0.882421	0.826145	1.34049	0.00720684
ENSRNOP00000072716	RAB23, member RAS oncogene family	Rab23	pep chromosome:Rnor_6.0:9:38470298:38495176:-1 gene:ENSRNOG00000012629.4 transcript:ENSRNOT00000090385.1 gene_biotype:protein_coding transcript_biotype:protein_coding gene_symbol:Rab23 description:RAB23, member RAS oncogene family [Source:RGD Symbol;Acc:1306867]	8.44	2	2	2	237	26.6165	6.78564	1.0247	1.16205	1.0825	1.08975	0.812326	0.711706	0.916172	0.813402	1.33974	0.0178222
ENSRNOP00000059348	ALG1, chitobiosyldiphosphodolichol beta-mannosyltransferase	Alg1	pep chromosome:Rnor_6.0:10:10539930:10550138:-1 gene:ENSRNOG00000002883.6 transcript:ENSRNOT00000067932.2 gene_biotype:protein_coding transcript_biotype:protein_coding gene_symbol:Alg1 description:ALG1, chitobiosyldiphosphodolichol beta-mannosyltransferase [Source:RGD Symbol;Acc:1310700]	11.88	3	3	4	303	34.2589	9.01221	1.03281	1.19239	1.05038	1.09186	0.761114	0.81775	0.866205	0.815023	1.33967	0.00933187
ENSRNOP00000024264	asparaginyl-tRNA synthetase	Nars	pep chromosome:Rnor_6.0:18:59986360:60002569:-1 gene:ENSRNOG00000017852.8 transcript:ENSRNOT00000024264.8 gene_biotype:protein_coding transcript_biotype:protein_coding gene_symbol:Nars description:asparaginyl-tRNA synthetase [Source:RGD Symbol;Acc:1307238]	51.25	7	27	77	558	64.0869	5.85889	1.02598	1.09278	1.09371	1.07082	0.808249	0.803973	0.785812	0.799345	1.33963	0.000318201
ENSRNOP00000061320	integrin alpha FG-GAP repeat containing 2	Itfg2	pep chromosome:Rnor_6.0:4:161731350:161743847:-1 gene:ENSRNOG00000006264.8 transcript:ENSRNOT00000064174.2 gene_biotype:protein_coding transcript_biotype:protein_coding gene_symbol:Itfg2 description:integrin alpha FG-GAP repeat containing 2 [Source:RGD Symbol;Acc:1311944]	2.68	1	1	1	411	45.3456	4.98291	1.07534	1.36521	1.05849	1.16634	0.844506	0.85296	0.914526	0.870664	1.3396	0.0441279
ENSRNOP00000016220	microtubule-associated protein, RP/EB family, member 1	Mapre1	pep chromosome:Rnor_6.0:3:149221377:149249273:1 gene:ENSRNOG00000011798.6 transcript:ENSRNOT00000016220.6 gene_biotype:protein_coding transcript_biotype:protein_coding gene_symbol:Mapre1 description:microtubule-associated protein, RP/EB family, member 1 [Source:RGD Symbol;Acc:621781]	51.49	10	14	29	268	29.9852	5.22412	1.12529	1.11245	1.11402	1.11725	0.814876	0.844001	0.843503	0.834127	1.33943	1.0996e-05
ENSRNOP00000012296	interferon, alpha-inducible protein 27	Ifi27	pep chromosome:Rnor_6.0:6:127327959:127334428:1 gene:ENSRNOG00000009263.8 transcript:ENSRNOT00000012296.7 gene_biotype:protein_coding transcript_biotype:protein_coding gene_symbol:Ifi27 description:interferon, alpha-inducible protein 27 [Source:RGD Symbol;Acc:69404]	4.95	1	1	1	182	16.703	10.0083	0.898487	1.12258	0.910698	0.977256	0.790206	0.630396	0.770083	0.730228	1.33829	0.0491182
ENSRNOP00000064772		AABR07022144.1	pep chromosome:Rnor_6.0:13:109655300:109663364:-1 gene:ENSRNOG00000046460.2 transcript:ENSRNOT00000073327.2 gene_biotype:protein_coding transcript_biotype:protein_coding gene_symbol:AABR07022144.1	17.37	3	3	3	190	21.2354	8.74854	0.981671	1.14286	1.17118	1.09857	0.77159	0.844204	0.846995	0.82093	1.3382	0.012253
ENSRNOP00000002992	glucosamine-6-phosphate deaminase 2	Gnpda2	pep chromosome:Rnor_6.0:14:62628111:62646110:-1 gene:ENSRNOG00000002177.6 transcript:ENSRNOT00000002992.6 gene_biotype:protein_coding transcript_biotype:protein_coding gene_symbol:Gnpda2 description:glucosamine-6-phosphate deaminase 2 [Source:RGD Symbol;Acc:1305521]	28.62	3	6	7	276	30.9865	6.7417	1.02591	1.16432	1.25422	1.14815	0.796983	0.960249	0.816926	0.858053	1.33809	0.0259556
ENSRNOP00000034024	FK506 binding protein 5	Fkbp5	pep chromosome:Rnor_6.0:20:7976713:8019020:-1 gene:ENSRNOG00000022523.5 transcript:ENSRNOT00000033119.5 gene_biotype:protein_coding transcript_biotype:protein_coding gene_symbol:Fkbp5 description:FK506 binding protein 5 [Source:RGD Symbol;Acc:1309155]	48.68	22	23	43	456	50.9326	6.16357	1.05668	1.11634	1.09001	1.08767	0.78428	0.801122	0.853341	0.812914	1.33799	0.000526869
ENSRNOP00000049728	factor interacting with PAPOLA and CPSF1	Fip1l1	pep chromosome:Rnor_6.0:14:36150437:36208278:-1 gene:ENSRNOG00000002275.7 transcript:ENSRNOT00000045050.2 gene_biotype:protein_coding transcript_biotype:protein_coding gene_symbol:Fip1l1 description:factor interacting with PAPOLA and CPSF1 [Source:RGD Symbol;Acc:1309336]	17.16	7	7	10	536	60.1516	5.56689	1.01662	1.14479	1.12155	1.09432	0.825153	0.845517	0.784709	0.818459	1.33705	0.00310911
ENSRNOP00000005402	peptidyl-tRNA hydrolase domain containing 1	Ptrhd1	pep chromosome:Rnor_6.0:6:28663602:28666987:1 gene:ENSRNOG00000004059.4 transcript:ENSRNOT00000005402.4 gene_biotype:protein_coding transcript_biotype:protein_coding gene_symbol:Ptrhd1 description:peptidyl-tRNA hydrolase domain containing 1 [Source:RGD Symbol;Acc:1561792]	21.43	3	3	3	140	16.0155	9.46631	1.13625	1.01376	1.16413	1.10471	0.787189	0.885144	0.807388	0.826574	1.3365	0.00719305
ENSRNOP00000040177	histone cluster 2 H2A family member c	Hist2h2ac	pep chromosome:Rnor_6.0:2:198360301:198360678:-1 gene:ENSRNOG00000030736.2 transcript:ENSRNOT00000051917.2 gene_biotype:protein_coding transcript_biotype:protein_coding gene_symbol:Hist2h2ac description:histone cluster 2 H2A family member c [Source:RGD Symbol;Acc:1560965]	38.1	1	5	41	126	13.6366	10.8579	1.19192	1.28917	1.05662	1.17923	0.904101	0.861426	0.881753	0.882427	1.33635	0.0123493
ENSRNOP00000019399	poly(A) binding protein interacting protein 2B	Paip2b	pep chromosome:Rnor_6.0:4:115487313:115516296:-1 gene:ENSRNOG00000014092.7 transcript:ENSRNOT00000019399.7 gene_biotype:protein_coding transcript_biotype:protein_coding gene_symbol:Paip2b description:poly(A) binding protein interacting protein 2B [Source:RGD Symbol;Acc:1307930]	5.88	1	1	1	136	15.4762	4.32275	1.03845	1.08105	1.1482	1.08923	0.812662	0.80112	0.83196	0.815247	1.33608	0.00117438
ENSRNOP00000012161	exostosin glycosyltransferase 2	Ext2	pep chromosome:Rnor_6.0:3:82602785:82734533:-1 gene:ENSRNOG00000008944.7 transcript:ENSRNOT00000012161.7 gene_biotype:protein_coding transcript_biotype:protein_coding gene_symbol:Ext2 description:exostosin glycosyltransferase 2 [Source:RGD Symbol;Acc:1307707]	3.28	2	2	2	670	76.0781	6.88818	1.13809	1.02173	1.10863	1.08949	0.920134	0.721481	0.805925	0.815847	1.3354	0.0152951
ENSRNOP00000011682	RNA binding motif, single stranded interacting protein 1	Rbms1	pep chromosome:Rnor_6.0:3:46803355:47025128:-1 gene:ENSRNOG00000008482.7 transcript:ENSRNOT00000011682.6 gene_biotype:protein_coding transcript_biotype:protein_coding gene_symbol:Rbms1 description:RNA binding motif, single stranded interacting protein 1 [Source:RGD Symbol;Acc:1307777]	13.15	5	5	5	403	44.0396	8.66064	1.11748	1.19198	1.08828	1.13258	0.83495	0.815177	0.895216	0.848448	1.33489	0.00191335
ENSRNOP00000075584	emerin	Emd	pep chromosome:Rnor_6.0:X:156452818:156456035:-1 gene:ENSRNOG00000058882.1 transcript:ENSRNOT00000080990.1 gene_biotype:protein_coding transcript_biotype:protein_coding gene_symbol:Emd description:emerin [Source:RGD Symbol;Acc:2551]	66.54	12	12	16	260	29.5674	5.18604	1.1221	1.10304	1.09227	1.10581	0.830174	0.763768	0.891474	0.828472	1.33475	0.00185415
ENSRNOP00000036081	laccase domain containing 1	Lacc1	pep chromosome:Rnor_6.0:15:59209829:59215803:-1 gene:ENSRNOG00000022094.6 transcript:ENSRNOT00000032301.6 gene_biotype:protein_coding transcript_biotype:protein_coding gene_symbol:Lacc1 description:laccase domain containing 1 [Source:RGD Symbol;Acc:1310185]	4.42	2	2	2	430	47.2179	5.98584	1.09714	1.02452	1.09279	1.07149	0.80335	0.783711	0.821506	0.802856	1.33459	0.000489575
ENSRNOP00000039627	androgen-induced 1	Aig1	pep chromosome:Rnor_6.0:1:7816838:8038665:-1 gene:ENSRNOG00000010753.6 transcript:ENSRNOT00000046539.5 gene_biotype:protein_coding transcript_biotype:protein_coding gene_symbol:Aig1 description:androgen-induced 1 [Source:RGD Symbol;Acc:1562920]	3.78	1	1	3	238	27.23	7.18115	1.06909	1.27	1.08172	1.14027	0.952911	0.715532	0.895349	0.854597	1.33428	0.0416707
ENSRNOP00000068287	phospholipase C, eta 1	Plch1	pep chromosome:Rnor_6.0:2:154256380:154418629:-1 gene:ENSRNOG00000009955.8 transcript:ENSRNOT00000076274.2 gene_biotype:protein_coding transcript_biotype:protein_coding gene_symbol:Plch1 description:phospholipase C, eta 1 [Source:RGD Symbol;Acc:1561991]	0.79	1	1	11	1015	116.075	7.88428	1.02238	1.15344	0.985282	1.0537	0.741699	0.836262	0.792713	0.790225	1.33342	0.0103924
ENSRNOP00000033334	LIM domain containing 2	Limd2	pep chromosome:Rnor_6.0:10:94350817:94352880:-1 gene:ENSRNOG00000025448.6 transcript:ENSRNOT00000035973.6 gene_biotype:protein_coding transcript_biotype:protein_coding gene_symbol:Limd2 description:LIM domain containing 2 [Source:RGD Symbol;Acc:1309967]	11.72	2	2	2	128	14.2269	9.02686	1.13678	1.03178	1.16795	1.11217	0.879539	0.841473	0.781271	0.834094	1.33339	0.00517365
ENSRNOP00000006306	Cd48 molecule	Cd48	pep chromosome:Rnor_6.0:13:90116843:90140371:1 gene:ENSRNOG00000004737.7 transcript:ENSRNOT00000006306.7 gene_biotype:protein_coding transcript_biotype:protein_coding gene_symbol:Cd48 description:Cd48 molecule [Source:RGD Symbol;Acc:620620]	29.17	6	6	9	240	27.6622	7.82568	1.18587	1.06675	1.1753	1.14264	0.867585	0.852711	0.850587	0.856961	1.33336	0.00175028
ENSRNOP00000000474	nuclear mitotic apparatus protein 1	Numa1	pep chromosome:Rnor_6.0:1:167066516:167090296:1 gene:ENSRNOG00000000417.7 transcript:ENSRNOT00000000474.6 gene_biotype:protein_coding transcript_biotype:protein_coding gene_symbol:Numa1 description:nuclear mitotic apparatus protein 1 [Source:RGD Symbol;Acc:1308777]	30.06	48	49	60	2019	226.771	5.64307	1.07432	1.15879	1.13559	1.1229	0.866088	0.81942	0.841115	0.842207	1.33328	0.000602328
ENSRNOP00000031451	cms1 ribosomal small subunit homolog (yeast)	Cmss1	pep chromosome:Rnor_6.0:11:45304068:45330481:1 gene:ENSRNOG00000027888.6 transcript:ENSRNOT00000031464.4 gene_biotype:protein_coding transcript_biotype:protein_coding gene_symbol:Cmss1 description:cms1 ribosomal small subunit homolog (yeast) [Source:RGD Symbol;Acc:1309437]	5.06	1	1	1	257	29.3977	9.26123	1.11021	1.09727	1.12617	1.11122	0.880264	0.788134	0.831947	0.833449	1.33328	0.000570745
ENSRNOP00000015179	vinculin	Vcl	pep chromosome:Rnor_6.0:15:3455211:3544685:-1 gene:ENSRNOG00000010765.7 transcript:ENSRNOT00000015179.7 gene_biotype:protein_coding transcript_biotype:protein_coding gene_symbol:Vcl description:vinculin [Source:RGD Symbol;Acc:1311217]	70.73	72	72	207	1066	116.5	6.0874	1.116	1.13	1.18048	1.14216	0.87727	0.850915	0.842521	0.856902	1.33289	0.000211696
ENSRNOP00000023963	nucleophosmin/nucleoplasmin, 3	Npm3	pep chromosome:Rnor_6.0:1:265504575:265506046:-1 gene:ENSRNOG00000017622.4 transcript:ENSRNOT00000023963.4 gene_biotype:protein_coding transcript_biotype:protein_coding gene_symbol:Npm3 description:nucleophosmin/nucleoplasmin, 3 [Source:RGD Symbol;Acc:1565542]	36.42	4	4	7	173	18.9054	5.24951	1.03651	1.07604	1.12096	1.07784	0.804702	0.78214	0.839109	0.80865	1.33289	0.000798992
ENSRNOP00000064264	vav guanine nucleotide exchange factor 1	Vav1	pep chromosome:Rnor_6.0:9:9617786:9675110:-1 gene:ENSRNOG00000050430.2 transcript:ENSRNOT00000073294.2 gene_biotype:protein_coding transcript_biotype:protein_coding gene_symbol:Vav1 description:vav guanine nucleotide exchange factor 1 [Source:RGD Symbol;Acc:3951]	10.79	9	9	10	843	97.8227	6.58057	1.12393	1.18879	1.08963	1.13412	0.859472	0.864688	0.82981	0.851323	1.33218	0.000805005
ENSRNOP00000072936		AABR07065625.1	pep chromosome:Rnor_6.0:6:138114364:138662511:-1 gene:ENSRNOG00000034190.6 transcript:ENSRNOT00000084892.1 gene_biotype:protein_coding transcript_biotype:protein_coding gene_symbol:AABR07065625.1	25.11	2	8	32	466	51.1043	7.73779	1.10902	1.10271	1.27225	1.16133	0.909627	0.914347	0.791346	0.871773	1.33214	0.0134292
ENSRNOP00000068571	platelet-activating factor acetylhydrolase 2	Pafah2	pep chromosome:Rnor_6.0:5:152606847:152634803:1 gene:ENSRNOG00000022288.2 transcript:ENSRNOT00000089070.1 gene_biotype:protein_coding transcript_biotype:protein_coding gene_symbol:Pafah2 description:platelet-activating factor acetylhydrolase 2 [Source:RGD Symbol;Acc:631399]	15.67	5	5	7	383	42.3681	6.78564	1.08966	1.10134	1.10516	1.09872	0.801779	0.864403	0.810097	0.825426	1.33109	0.000172141
ENSRNOP00000025007	mitochondrial ribosomal protein S11	Mrps11	pep chromosome:Rnor_6.0:1:140477868:140487248:1 gene:ENSRNOG00000018531.4 transcript:ENSRNOT00000025008.4 gene_biotype:protein_coding transcript_biotype:protein_coding gene_symbol:Mrps11 description:mitochondrial ribosomal protein S11 [Source:RGD Symbol;Acc:1559901]	20.42	3	3	6	191	20.1556	10.7993	1.02649	1.17645	1.1369	1.11328	0.835069	0.816537	0.858985	0.836864	1.3303	0.00402449
ENSRNOP00000017692	ADP-ribosylation factor 4	Arf4	pep chromosome:Rnor_6.0:16:2338333:2354909:1 gene:ENSRNOG00000012623.5 transcript:ENSRNOT00000017692.5 gene_biotype:protein_coding transcript_biotype:protein_coding gene_symbol:Arf4 description:ADP-ribosylation factor 4 [Source:RGD Symbol;Acc:621275]	57.78	3	9	57	180	20.3836	7.13721	1.02044	1.07757	1.08662	1.06155	0.780439	0.784721	0.829122	0.798094	1.3301	0.000526954
ENSRNOP00000070487	selenoprotein W-like	LOC103689961	pep chromosome:Rnor_6.0:1:77803475:77808513:-1 gene:ENSRNOG00000051483.1 transcript:ENSRNOT00000080422.1 gene_biotype:protein_coding transcript_biotype:protein_coding gene_symbol:LOC103689961 description:selenoprotein W-like [Source:RGD Symbol;Acc:9418506]	8.05	1	1	1	87	9.53096	8.71924	1.15663	1.24755	1.08596	1.16338	0.75682	0.931321	0.935924	0.874688	1.33005	0.0185146
ENSRNOP00000009706	RNA binding motif protein 18	Rbm18	pep chromosome:Rnor_6.0:3:15444043:15463881:-1 gene:ENSRNOG00000006763.6 transcript:ENSRNOT00000009706.5 gene_biotype:protein_coding transcript_biotype:protein_coding gene_symbol:Rbm18 description:RNA binding motif protein 18 [Source:RGD Symbol;Acc:1307411]	4.21	1	1	1	190	21.6373	9.45166	1.11387	1.17916	1.18804	1.16036	0.887298	0.862861	0.869734	0.873298	1.32871	0.000303031
ENSRNOP00000007374	hippocalcin-like 1	Hpcal1	pep chromosome:Rnor_6.0:6:43001948:43109071:1 gene:ENSRNOG00000005492.6 transcript:ENSRNOT00000007374.6 gene_biotype:protein_coding transcript_biotype:protein_coding gene_symbol:Hpcal1 description:hippocalcin-like 1 [Source:RGD Symbol;Acc:708375]	44.04	6	8	18	193	22.324	5.50342	1.09464	1.24948	1.1453	1.16314	0.904567	0.859312	0.863496	0.875792	1.3281	0.00385891
ENSRNOP00000067190	G protein subunit gamma 12	Gng12	pep chromosome:Rnor_6.0:4:97657671:97760102:1 gene:ENSRNOG00000050231.2 transcript:ENSRNOT00000075400.2 gene_biotype:protein_coding transcript_biotype:protein_coding gene_symbol:Gng12 description:G protein subunit gamma 12 [Source:RGD Symbol;Acc:621516]	66.67	4	4	13	72	7.98008	8.96826	1.06534	1.15461	1.17635	1.1321	0.808601	0.889749	0.859848	0.852733	1.32762	0.00251679
ENSRNOP00000071676	vascular cell adhesion molecule 1	Vcam1	pep chromosome:Rnor_6.0:2:219071208:219094730:-1 gene:ENSRNOG00000014333.6 transcript:ENSRNOT00000077972.1 gene_biotype:protein_coding transcript_biotype:protein_coding gene_symbol:Vcam1 description:vascular cell adhesion molecule 1 [Source:RGD Symbol;Acc:3952]	5.94	3	3	3	606	66.7072	5.23682	1.10102	1.14177	1.07521	1.106	0.80817	0.813436	0.877979	0.833195	1.32742	0.000775095
ENSRNOP00000030489	cilia and flagella associated protein 298	Cfap298	pep chromosome:Rnor_6.0:11:31094084:31103520:-1 gene:ENSRNOG00000021399.5 transcript:ENSRNOT00000030279.5 gene_biotype:protein_coding transcript_biotype:protein_coding gene_symbol:Cfap298 description:cilia and flagella associated protein 298 [Source:RGD Symbol;Acc:1306954]	2.76	1	1	1	290	33.2221	6.7417	1.07568	1.17438	1.14648	1.13218	0.939348	0.874223	0.745317	0.852963	1.32735	0.0121232
ENSRNOP00000001638	PTTG1 interacting protein	Pttg1ip	pep chromosome:Rnor_6.0:20:11746370:11764233:-1 gene:ENSRNOG00000001223.5 transcript:ENSRNOT00000001638.5 gene_biotype:protein_coding transcript_biotype:protein_coding gene_symbol:Pttg1ip description:PTTG1 interacting protein [Source:RGD Symbol;Acc:1305983]	18.39	5	5	10	174	19.887	8.5874	0.959796	1.18108	1.10738	1.08275	0.775111	0.872377	0.799993	0.815827	1.32718	0.0200532
ENSRNOP00000061050	vesicle transport through interaction with t-SNAREs 1A	Vti1a	pep chromosome:Rnor_6.0:1:276310072:276487667:1 gene:ENSRNOG00000042786.4 transcript:ENSRNOT00000066236.3 gene_biotype:protein_coding transcript_biotype:protein_coding gene_symbol:Vti1a description:vesicle transport through interaction with t-SNAREs 1A [Source:RGD Symbol;Acc:621490]	33.69	5	5	6	187	21.805	5.57959	1.12386	1.06241	1.00195	1.06274	0.799732	0.815956	0.787394	0.801027	1.32672	0.0019324
ENSRNOP00000014780	glycyl-tRNA synthetase	Gars	pep chromosome:Rnor_6.0:4:85235172:85276044:1 gene:ENSRNOG00000011052.6 transcript:ENSRNOT00000014780.6 gene_biotype:protein_coding transcript_biotype:protein_coding gene_symbol:Gars description:glycyl-tRNA synthetase [Source:RGD Symbol;Acc:1307856]	42.72	27	28	79	728	81.7407	6.56592	0.9968	1.12158	1.11515	1.07784	0.818534	0.829401	0.789621	0.812519	1.32654	0.00328725
ENSRNOP00000073268	syntaxin 16	Stx16	pep chromosome:Rnor_6.0:3:172154754:172183732:1 gene:ENSRNOG00000005281.6 transcript:ENSRNOT00000088286.1 gene_biotype:protein_coding transcript_biotype:protein_coding gene_symbol:Stx16 description:syntaxin 16 [Source:RGD Symbol;Acc:1309423]	12.3	3	3	3	309	35.4194	5.51611	1.10868	1.09133	1.0681	1.08937	0.943383	0.691621	0.830191	0.821732	1.3257	0.0221724
ENSRNOP00000012879	aldo-keto reductase family 1 member B	Akr1b1	pep chromosome:Rnor_6.0:4:61706864:61720956:-1 gene:ENSRNOG00000009513.3 transcript:ENSRNOT00000012879.3 gene_biotype:protein_coding transcript_biotype:protein_coding gene_symbol:Akr1b1 description:aldo-keto reductase family 1 member B [Source:RGD Symbol;Acc:2092]	68.04	17	19	41	316	35.7743	6.7124	1.06707	1.196	1.19316	1.15208	0.85968	0.892718	0.855016	0.869138	1.32554	0.00304229
ENSRNOP00000014785	integrin subunit beta 1	Itgb1	pep chromosome:Rnor_6.0:19:61677542:61725535:1 gene:ENSRNOG00000010966.6 transcript:ENSRNOT00000014785.5 gene_biotype:protein_coding transcript_biotype:protein_coding gene_symbol:Itgb1 description:integrin subunit beta 1 [Source:RGD Symbol;Acc:2927]	39.85	25	26	54	798	88.2864	6.01123	1.12766	1.23038	1.1339	1.16398	0.90694	0.841915	0.886049	0.878301	1.32526	0.00173961
ENSRNOP00000022836	elongator complex protein 1	Elp1	pep chromosome:Rnor_6.0:5:73503407:73552798:-1 gene:ENSRNOG00000016725.5 transcript:ENSRNOT00000022836.5 gene_biotype:protein_coding transcript_biotype:protein_coding gene_symbol:Elp1 description:elongator complex protein 1 [Source:RGD Symbol;Acc:620072]	29.68	33	33	49	1331	149.104	6.34131	1.03941	1.11934	1.15439	1.10438	0.803616	0.872737	0.823819	0.833391	1.32517	0.00241585
ENSRNOP00000026235	nuclear factor kappa B subunit 2	Nfkb2	pep chromosome:Rnor_6.0:1:266053002:266059256:1 gene:ENSRNOG00000019311.3 transcript:ENSRNOT00000026235.3 gene_biotype:protein_coding transcript_biotype:protein_coding gene_symbol:Nfkb2 description:nuclear factor kappa B subunit 2 [Source:RGD Symbol;Acc:1307189]	14.37	10	11	12	898	96.6789	6.32861	1.02256	1.20892	1.11436	1.11528	0.865895	0.861471	0.798478	0.841948	1.32465	0.00924309
ENSRNOP00000068043	BMS1 ribosome biogenesis factor	Bms1	pep chromosome:Rnor_6.0:4:150443667:150471834:-1 gene:ENSRNOG00000006576.8 transcript:ENSRNOT00000076557.1 gene_biotype:protein_coding transcript_biotype:protein_coding gene_symbol:Bms1 description:BMS1 ribosome biogenesis factor [Source:RGD Symbol;Acc:1308043]	4.3	4	4	4	1046	117.764	5.21143	1.06337	1.21195	1.06202	1.11245	0.741546	0.954464	0.825303	0.840438	1.32365	0.0266789
ENSRNOP00000020908	nucleolar protein 3	Nol3	pep chromosome:Rnor_6.0:19:37235001:37236649:1 gene:ENSRNOG00000015588.5 transcript:ENSRNOT00000020908.5 gene_biotype:protein_coding transcript_biotype:protein_coding gene_symbol:Nol3 description:nucleolar protein 3 [Source:RGD Symbol;Acc:708558]	27.15	4	4	6	221	24.4763	4.06885	1.04514	1.07909	1.10369	1.07597	0.90388	0.745299	0.789965	0.813048	1.32338	0.00633673
ENSRNOP00000037534	phosphoribosyl transferase domain containing 1	Prtfdc1	pep chromosome:Rnor_6.0:17:87927058:88037040:-1 gene:ENSRNOG00000024874.5 transcript:ENSRNOT00000034907.5 gene_biotype:protein_coding transcript_biotype:protein_coding gene_symbol:Prtfdc1 description:phosphoribosyl transferase domain containing 1 [Source:RGD Symbol;Acc:1310177]	19.11	3	4	9	225	25.541	6.30322	1.04844	1.16637	1.21862	1.14448	0.816525	0.910328	0.867742	0.864865	1.3233	0.00809754
ENSRNOP00000002085	histone acetyltransferase 1	Hat1	pep chromosome:Rnor_6.0:3:58022238:58070068:1 gene:ENSRNOG00000001524.7 transcript:ENSRNOT00000002085.6 gene_biotype:protein_coding transcript_biotype:protein_coding gene_symbol:Hat1 description:histone acetyltransferase 1 [Source:RGD Symbol;Acc:1305716]	10.02	3	3	4	419	49.2097	5.80811	1.12145	1.17145	1.01418	1.10236	0.796182	0.857357	0.8461	0.833213	1.32302	0.00577987
ENSRNOP00000010701	EH-domain containing 4	Ehd4	pep chromosome:Rnor_6.0:3:111877853:111941841:-1 gene:ENSRNOG00000007584.4 transcript:ENSRNOT00000010701.4 gene_biotype:protein_coding transcript_biotype:protein_coding gene_symbol:Ehd4 description:EH-domain containing 4 [Source:RGD Symbol;Acc:628883]	48.24	17	22	37	541	61.4285	6.75635	1.11956	1.09314	1.1757	1.12946	0.90784	0.798572	0.854953	0.853788	1.32289	0.0022908
ENSRNOP00000023446	phosphotriesterase related	Pter	pep chromosome:Rnor_6.0:17:80250521:80311981:1 gene:ENSRNOG00000017328.4 transcript:ENSRNOT00000023446.4 gene_biotype:protein_coding transcript_biotype:protein_coding gene_symbol:Pter description:phosphotriesterase related [Source:RGD Symbol;Acc:61313]	36.68	11	11	25	349	39.12	6.88818	1.02697	1.1712	1.1204	1.10619	0.913465	0.829331	0.766122	0.836306	1.32271	0.0108662
ENSRNOP00000075329	phospholipase A2 group IVA	Pla2g4a	pep chromosome:Rnor_6.0:13:66988937:67206693:-1 gene:ENSRNOG00000002657.7 transcript:ENSRNOT00000090693.1 gene_biotype:protein_coding transcript_biotype:protein_coding gene_symbol:Pla2g4a description:phospholipase A2 group IVA [Source:RGD Symbol;Acc:67366]	17.42	10	10	13	752	85.5937	5.35107	1.12089	1.06385	1.12549	1.10341	0.820282	0.818803	0.863761	0.834282	1.32259	0.000403379
ENSRNOP00000073433	olfactomedin-like 1	Olfml1	pep chromosome:Rnor_6.0:1:171793782:171818068:1 gene:ENSRNOG00000056562.1 transcript:ENSRNOT00000081351.1 gene_biotype:protein_coding transcript_biotype:protein_coding gene_symbol:Olfml1 description:olfactomedin-like 1 [Source:RGD Symbol;Acc:1311854]	9.2	3	3	3	402	45.5711	7.54736	1.05274	1.18755	1.23485	1.15838	0.765643	0.907358	0.954587	0.875863	1.32256	0.0230005
ENSRNOP00000028709	SET domain, bifurcated 1	Setdb1	pep chromosome:Rnor_6.0:2:196495867:196527127:-1 gene:ENSRNOG00000021143.7 transcript:ENSRNOT00000028709.7 gene_biotype:protein_coding transcript_biotype:protein_coding gene_symbol:Setdb1 description:SET domain, bifurcated 1 [Source:RGD Symbol;Acc:1308370]	0.69	1	1	1	1302	143.898	5.98584	1.04957	1.16018	1.19372	1.13449	0.935031	0.83219	0.806235	0.857819	1.32253	0.00920592
ENSRNOP00000070966	roundabout guidance receptor 2	Robo2	pep chromosome:Rnor_6.0:11:11063331:11585078:-1 gene:ENSRNOG00000029598.6 transcript:ENSRNOT00000088878.1 gene_biotype:protein_coding transcript_biotype:protein_coding gene_symbol:Robo2 description:roundabout guidance receptor 2 [Source:RGD Symbol;Acc:620167]	2.78	3	3	3	1512	165.687	6.3667	1.0968	1.10093	1.23981	1.14585	0.905721	0.808996	0.885289	0.866669	1.32213	0.00731008
ENSRNOP00000026564	methylenetetrahydrofolate dehydrogenase (NADP+ dependent) 1-like	Mthfd1l	pep chromosome:Rnor_6.0:1:40529045:40719391:1 gene:ENSRNOG00000019582.7 transcript:ENSRNOT00000026564.6 gene_biotype:protein_coding transcript_biotype:protein_coding gene_symbol:Mthfd1l description:methylenetetrahydrofolate dehydrogenase (NADP+ dependent) 1-like [Source:RGD Symbol;Acc:1307311]	26.31	20	21	32	977	105.776	7.50342	1.05434	1.17269	1.12679	1.11794	0.829176	0.847177	0.860584	0.845646	1.32199	0.00157499
ENSRNOP00000063945	ribosomal RNA processing 12 homolog	Rrp12	pep chromosome:Rnor_6.0:1:261106760:261140389:-1 gene:ENSRNOG00000048495.2 transcript:ENSRNOT00000073193.2 gene_biotype:protein_coding transcript_biotype:protein_coding gene_symbol:Rrp12 description:ribosomal RNA processing 12 homolog [Source:RGD Symbol;Acc:1591867]	9.82	11	11	14	1293	143.041	8.73389	1.05291	1.13682	1.10601	1.09858	0.820701	0.84459	0.828034	0.831108	1.32183	0.000467493
ENSRNOP00000000553	prefoldin subunit 6	Pfdn6	pep chromosome:Rnor_6.0:20:5455974:5457444:1 gene:ENSRNOG00000000473.6 transcript:ENSRNOT00000000553.6 gene_biotype:protein_coding transcript_biotype:protein_coding gene_symbol:Pfdn6 description:prefoldin subunit 6 [Source:RGD Symbol;Acc:1303006]	55.12	10	10	19	127	14.4888	8.88037	1.10298	1.08668	1.101	1.09689	0.812288	0.856963	0.820527	0.829926	1.32167	5.34076e-05
ENSRNOP00000060280	transmembrane protein 243	Tmem243	pep chromosome:Rnor_6.0:4:21902803:21920651:-1 gene:ENSRNOG00000042758.1 transcript:ENSRNOT00000066211.1 gene_biotype:protein_coding transcript_biotype:protein_coding gene_symbol:Tmem243 description:transmembrane protein 243 [Source:RGD Symbol;Acc:1562351]	16.1	1	1	1	118	13.3521	7.76709	1.11957	1.19153	1.02415	1.11175	0.772804	0.883269	0.867479	0.841184	1.32165	0.0104364
ENSRNOP00000075492	ELM2 and Myb/SANT domain containing 1	Elmsan1	pep chromosome:Rnor_6.0:6:107633716:107658741:-1 gene:ENSRNOG00000010653.7 transcript:ENSRNOT00000088712.1 gene_biotype:protein_coding transcript_biotype:protein_coding gene_symbol:Elmsan1 description:ELM2 and Myb/SANT domain containing 1 [Source:RGD Symbol;Acc:1306119]	0.83	1	1	1	1089	119.599	9.23193	1.01221	1.15352	1.23566	1.1338	0.955924	0.801666	0.816518	0.858036	1.32138	0.0278889
ENSRNOP00000064938	golgi phosphoprotein 3-like	Golph3l	pep chromosome:Rnor_6.0:2:197720259:197749041:1 gene:ENSRNOG00000047620.2 transcript:ENSRNOT00000070919.2 gene_biotype:protein_coding transcript_biotype:protein_coding gene_symbol:Golph3l description:golgi phosphoprotein 3-like [Source:RGD Symbol;Acc:1359281]	32.63	8	8	10	285	32.901	5.98584	0.998815	1.16757	1.05892	1.0751	0.859328	0.798665	0.78349	0.813827	1.32105	0.00871242
ENSRNOP00000066410	similar to LEYDIG CELL TUMOR 10 KD PROTEIN	LOC288913	pep chromosome:Rnor_6.0:19:25355815:25358594:-1 gene:ENSRNOG00000049931.2 transcript:ENSRNOT00000072494.2 gene_biotype:protein_coding transcript_biotype:protein_coding gene_symbol:LOC288913 description:similar to LEYDIG CELL TUMOR 10 KD PROTEIN [Source:RGD Symbol;Acc:735128]	13.98	2	2	2	93	9.9918	11.7075	1.06282	1.30709	1.15134	1.17375	0.885086	0.859119	0.921322	0.888509	1.32103	0.017943
ENSRNOP00000021309	ArfGAP with FG repeats 1	Agfg1	pep chromosome:Rnor_6.0:9:88607508:88662224:1 gene:ENSRNOG00000015619.7 transcript:ENSRNOT00000021309.7 gene_biotype:protein_coding transcript_biotype:protein_coding gene_symbol:Agfg1 description:ArfGAP with FG repeats 1 [Source:RGD Symbol;Acc:1560041]	18.04	6	7	9	560	58.019	8.63135	0.98915	1.09011	1.17187	1.08371	0.867887	0.811606	0.781575	0.820356	1.32102	0.0108631
ENSRNOP00000023385	epoxide hydrolase 2	Ephx2	pep chromosome:Rnor_6.0:15:42757235:42794279:-1 gene:ENSRNOG00000017286.7 transcript:ENSRNOT00000023385.7 gene_biotype:protein_coding transcript_biotype:protein_coding gene_symbol:Ephx2 description:epoxide hydrolase 2 [Source:RGD Symbol;Acc:620732]	53.25	21	21	63	554	62.2875	6.04932	1.02866	1.12811	1.12778	1.09485	0.911811	0.866395	0.70898	0.829062	1.32059	0.0189766
ENSRNOP00000035045	phospholipase D1	Pld1	pep chromosome:Rnor_6.0:2:113696154:113849403:1 gene:ENSRNOG00000028156.6 transcript:ENSRNOT00000039308.4 gene_biotype:protein_coding transcript_biotype:protein_coding gene_symbol:Pld1 description:phospholipase D1 [Source:RGD Symbol;Acc:3349]	6.56	6	6	6	1036	119.253	8.80713	1.03174	1.12404	1.10112	1.08563	0.811806	0.863894	0.791321	0.82234	1.32018	0.0017018
ENSRNOP00000034561	EGF domain specific O-linked N-acetylglucosamine transferase	Eogt	pep chromosome:Rnor_6.0:4:129479766:129515435:-1 gene:ENSRNOG00000024533.3 transcript:ENSRNOT00000039353.2 gene_biotype:protein_coding transcript_biotype:protein_coding gene_symbol:Eogt description:EGF domain specific O-linked N-acetylglucosamine transferase [Source:RGD Symbol;Acc:1359357]	15.56	7	7	7	527	61.4844	6.52197	1.01176	1.16605	1.04735	1.07505	0.833239	0.798664	0.81116	0.814354	1.32013	0.00546172
ENSRNOP00000069786	microtubule-associated protein 4	Map4	pep chromosome:Rnor_6.0:8:118066988:118158032:1 gene:ENSRNOG00000020748.7 transcript:ENSRNOT00000056161.4 gene_biotype:protein_coding transcript_biotype:protein_coding gene_symbol:Map4 description:microtubule-associated protein 4 [Source:RGD Symbol;Acc:1564359]	20.26	6	35	63	2201	233.25	5.61768	0.947883	1.08771	1.05064	1.02874	0.916874	0.685062	0.737124	0.779686	1.31943	0.0381306
ENSRNOP00000070049	laminin subunit alpha 2	Lama2	pep chromosome:Rnor_6.0:1:18491384:19143269:1 gene:ENSRNOG00000011134.7 transcript:ENSRNOT00000079138.1 gene_biotype:protein_coding transcript_biotype:protein_coding gene_symbol:Lama2 description:laminin subunit alpha 2 [Source:RGD Symbol;Acc:1308889]	8.46	23	23	25	3121	343.637	6.18896	1.06881	1.29144	1.1403	1.16685	0.91723	0.816852	0.919653	0.884579	1.3191	0.0187419
ENSRNOP00000069825	beta-1,4-galactosyltransferase 1	B4galt1	pep chromosome:Rnor_6.0:5:57121769:57168610:-1 gene:ENSRNOG00000059461.1 transcript:ENSRNOT00000090499.1 gene_biotype:protein_coding transcript_biotype:protein_coding gene_symbol:B4galt1 description:beta-1,4-galactosyltransferase 1 [Source:RGD Symbol;Acc:620900]	11.03	4	4	5	399	44.4558	9.23193	1.08467	1.12686	1.03667	1.08273	0.752179	0.959923	0.75068	0.820927	1.31892	0.0242879
ENSRNOP00000015240	ubiquitin-like modifier activating enzyme 5	Uba5	pep chromosome:Rnor_6.0:8:112578590:112594261:-1 gene:ENSRNOG00000011027.5 transcript:ENSRNOT00000015240.5 gene_biotype:protein_coding transcript_biotype:protein_coding gene_symbol:Uba5 description:ubiquitin-like modifier activating enzyme 5 [Source:RGD Symbol;Acc:1311702]	38.96	12	12	26	403	44.8661	4.95752	1.03147	1.07035	1.06692	1.05625	0.795503	0.817174	0.790017	0.800898	1.31883	6.876e-05
ENSRNOP00000068710	spectrin, alpha, non-erythrocytic 1	Sptan1	pep chromosome:Rnor_6.0:3:8534476:8599260:1 gene:ENSRNOG00000015396.7 transcript:ENSRNOT00000082672.1 gene_biotype:protein_coding transcript_biotype:protein_coding gene_symbol:Sptan1 description:spectrin, alpha, non-erythrocytic 1 [Source:RGD Symbol;Acc:621714]	70.47	2	166	404	2452	282.206	5.31299	1.02263	1.22644	1.07057	1.10654	0.858949	0.796498	0.861938	0.839128	1.31868	0.0147709
ENSRNOP00000026705	lamin A/C	Lmna	pep chromosome:Rnor_6.0:2:187842885:187863516:-1 gene:ENSRNOG00000019638.7 transcript:ENSRNOT00000026705.6 gene_biotype:protein_coding transcript_biotype:protein_coding gene_symbol:Lmna description:lamin A/C [Source:RGD Symbol;Acc:620456]	69.02	48	50	150	665	74.2667	6.97607	1.04417	1.19073	1.18138	1.13876	0.892963	0.851949	0.846998	0.86397	1.31805	0.00517529
ENSRNOP00000059624	cofilin 1	Cfl1	pep chromosome:Rnor_6.0:1:220869805:220873337:1 gene:ENSRNOG00000020660.7 transcript:ENSRNOT00000015962.6 gene_biotype:protein_coding transcript_biotype:protein_coding gene_symbol:Cfl1 description:cofilin 1 [Source:RGD Symbol;Acc:69285]	81.93	14	18	64	166	18.5207	8.08936	1.06176	1.26426	1.13026	1.15209	0.931528	0.886236	0.80543	0.874398	1.31759	0.0165601
ENSRNOP00000000580	high mobility group AT-hook 1	Hmga1	pep chromosome:Rnor_6.0:20:7136007:7138980:1 gene:ENSRNOG00000000488.4 transcript:ENSRNOT00000000580.4 gene_biotype:protein_coding transcript_biotype:protein_coding gene_symbol:Hmga1 description:high mobility group AT-hook 1 [Source:RGD Symbol;Acc:628699]	38.32	4	4	6	107	11.6992	10.3159	1.05049	1.12734	1.1499	1.10925	0.715449	0.864891	0.945943	0.842094	1.31725	0.0224649
ENSRNOP00000022430	5'-nucleotidase, cytosolic IIIB	Nt5c3b	pep chromosome:Rnor_6.0:10:88342568:88356538:-1 gene:ENSRNOG00000016475.7 transcript:ENSRNOT00000022430.6 gene_biotype:protein_coding transcript_biotype:protein_coding gene_symbol:Nt5c3b description:5'-nucleotidase, cytosolic IIIB [Source:RGD Symbol;Acc:1359229]	23	7	7	7	300	34.5134	6.45557	1.1701	1.11955	1.09075	1.1268	0.821466	0.834457	0.911647	0.855857	1.31658	0.00175229
ENSRNOP00000065443	tear acid-lipase-like protein-like	LOC100360690	pep chromosome:Rnor_6.0:1:252154616:252167752:-1 gene:ENSRNOG00000049161.3 transcript:ENSRNOT00000074115.2 gene_biotype:protein_coding transcript_biotype:protein_coding gene_symbol:LOC100360690 description:tear acid-lipase-like protein-like [Source:RGD Symbol;Acc:2321667]	1.51	1	1	1	398	45.7233	7.43018	1.16118	1.19836	1.15191	1.17048	0.725398	0.993318	0.948673	0.88913	1.31644	0.0286693
ENSRNOP00000025458	membrane palmitoylated protein 7	Mpp7	pep chromosome:Rnor_6.0:17:60059949:60250352:1 gene:ENSRNOG00000018760.7 transcript:ENSRNOT00000025458.7 gene_biotype:protein_coding transcript_biotype:protein_coding gene_symbol:Mpp7 description:membrane palmitoylated protein 7 [Source:RGD Symbol;Acc:1305675]	1.91	1	1	1	576	65.5821	7.15186	0.979876	1.23708	1.07988	1.09895	0.793189	0.895418	0.815762	0.83479	1.31644	0.0310754
ENSRNOP00000006297	FCF1 rRNA-processing protein	Fcf1	pep chromosome:Rnor_6.0:6:108796182:108808048:1 gene:ENSRNOG00000004723.5 transcript:ENSRNOT00000006297.5 gene_biotype:protein_coding transcript_biotype:protein_coding gene_symbol:Fcf1 description:FCF1 rRNA-processing protein [Source:RGD Symbol;Acc:1310899]	5.56	1	1	1	198	23.3412	9.64209	0.960584	1.18693	1.00715	1.05155	0.830876	0.745432	0.8203	0.798869	1.3163	0.0269849
ENSRNOP00000025196	solute carrier family 3 member 2	Slc3a2	pep chromosome:Rnor_6.0:1:224906554:224921092:-1 gene:ENSRNOG00000018487.3 transcript:ENSRNOT00000025196.3 gene_biotype:protein_coding transcript_biotype:protein_coding gene_symbol:Slc3a2 description:solute carrier family 3 member 2 [Source:RGD Symbol;Acc:3073]	31.27	14	14	18	566	61.8369	5.18604	1.06981	1.07164	1.10381	1.08175	0.867366	0.78298	0.815621	0.821989	1.31602	0.000646469
ENSRNOP00000001913	POP7 homolog, ribonuclease P/MRP subunit	Pop7	pep chromosome:Rnor_6.0:12:22259713:22260754:1 gene:ENSRNOG00000025310.4 transcript:ENSRNOT00000001913.5 gene_biotype:protein_coding transcript_biotype:protein_coding gene_symbol:Pop7 description:POP7 homolog, ribonuclease P/MRP subunit [Source:RGD Symbol;Acc:1306413]	10.71	1	1	4	140	15.7353	8.93896	1.06809	1.01988	1.07861	1.05553	0.817319	0.703487	0.885392	0.802066	1.31601	0.0106468
ENSRNOP00000027526	calcium homeostasis modulator family member 2	Calhm2	pep chromosome:Rnor_6.0:1:266908369:266914093:-1 gene:ENSRNOG00000020325.6 transcript:ENSRNOT00000027526.3 gene_biotype:protein_coding transcript_biotype:protein_coding gene_symbol:Calhm2 description:calcium homeostasis modulator family member 2 [Source:RGD Symbol;Acc:1308276]	2.79	1	1	1	323	35.9085	7.6499	1.0422	1.2352	1.19665	1.15802	0.883067	0.852221	0.90624	0.880509	1.31517	0.0104295
ENSRNOP00000022550	G protein subunit alpha i2	Gnai2	pep chromosome:Rnor_6.0:8:116370744:116391307:-1 gene:ENSRNOG00000016592.6 transcript:ENSRNOT00000022550.6 gene_biotype:protein_coding transcript_biotype:protein_coding gene_symbol:Gnai2 description:G protein subunit alpha i2 [Source:RGD Symbol;Acc:620243]	62.25	10	17	57	355	40.4731	5.45264	1.10598	1.08298	1.14989	1.11295	0.845213	0.863004	0.830741	0.846319	1.31504	0.000253464
ENSRNOP00000027665	SEC23 interacting protein	Sec23ip	pep chromosome:Rnor_6.0:1:200167169:200210377:1 gene:ENSRNOG00000020411.6 transcript:ENSRNOT00000027665.6 gene_biotype:protein_coding transcript_biotype:protein_coding gene_symbol:Sec23ip description:SEC23 interacting protein [Source:RGD Symbol;Acc:1309328]	26.33	22	23	51	999	110.874	5.66846	1.0321	1.12217	1.07564	1.07664	0.821798	0.869256	0.766268	0.819107	1.3144	0.0028638
ENSRNOP00000039744	FYVE, RhoGEF and PH domain containing 2	Fgd2	pep chromosome:Rnor_6.0:20:6973398:6990023:1 gene:ENSRNOG00000000528.6 transcript:ENSRNOT00000041665.4 gene_biotype:protein_coding transcript_biotype:protein_coding gene_symbol:Fgd2 description:FYVE, RhoGEF and PH domain containing 2 [Source:RGD Symbol;Acc:1309840]	2.14	1	1	1	655	74.4755	6.44287	1.16786	1.02277	1.16558	1.11874	0.9039	0.832431	0.819207	0.851846	1.31331	0.00817882
ENSRNOP00000055810	CTP synthase 2	Ctps2	pep chromosome:Rnor_6.0:X:33383087:33522836:-1 gene:ENSRNOG00000004257.7 transcript:ENSRNOT00000059031.3 gene_biotype:protein_coding transcript_biotype:protein_coding gene_symbol:Ctps2 description:CTP synthase 2 [Source:RGD Symbol;Acc:1563369]	29.52	13	15	25	586	65.6317	6.39209	1.05459	1.14866	1.1674	1.12355	0.883366	0.855931	0.828264	0.855853	1.31278	0.00221661
ENSRNOP00000046432	ORMDL sphingolipid biosynthesis regulator 3	Ormdl3	pep chromosome:Rnor_6.0:10:86547339:86554478:-1 gene:ENSRNOG00000030445.3 transcript:ENSRNOT00000049621.3 gene_biotype:protein_coding transcript_biotype:protein_coding gene_symbol:Ormdl3 description:ORMDL sphingolipid biosynthesis regulator 3 [Source:RGD Symbol;Acc:1560577]	23.89	2	4	8	180	20.1657	10.0522	1.0111	1.01169	1.10297	1.04192	0.876995	0.66026	0.844092	0.793782	1.3126	0.028509
ENSRNOP00000035440	myosin, heavy chain 9	Myh9	pep chromosome:Rnor_6.0:7:118992356:119071712:-1 gene:ENSRNOG00000049236.2 transcript:ENSRNOT00000037611.5 gene_biotype:protein_coding transcript_biotype:protein_coding gene_symbol:Myh9 description:myosin, heavy chain 9 [Source:RGD Symbol;Acc:3140]	64.49	113	143	654	1960	226.273	5.65576	1.09359	1.12864	1.09088	1.10437	0.859887	0.840116	0.82456	0.841521	1.31235	7.81591e-05
ENSRNOP00000002222	tryptophan rich basic protein	Wrb	pep chromosome:Rnor_6.0:11:36497509:36511535:1 gene:ENSRNOG00000001629.5 transcript:ENSRNOT00000002222.5 gene_biotype:protein_coding transcript_biotype:protein_coding gene_symbol:Wrb description:tryptophan rich basic protein [Source:RGD Symbol;Acc:735104]	8.05	1	1	1	174	19.8857	9.68604	1.0862	1.10664	1.10937	1.10074	0.971351	0.814055	0.730926	0.838777	1.31231	0.0209065
ENSRNOP00000001397	transmembrane p24 trafficking protein 2	Tmed2	pep chromosome:Rnor_6.0:12:37471260:37480297:-1 gene:ENSRNOG00000001053.5 transcript:ENSRNOT00000001397.4 gene_biotype:protein_coding transcript_biotype:protein_coding gene_symbol:Tmed2 description:transmembrane p24 trafficking protein 2 [Source:RGD Symbol;Acc:69243]	38.81	8	8	31	201	22.7183	5.17334	1.00773	1.10019	1.00467	1.03753	0.777707	0.786086	0.808836	0.790876	1.31188	0.0016534
ENSRNOP00000019172	solute carrier family 30 member 7	Slc30a7	pep chromosome:Rnor_6.0:2:218888431:218951030:-1 gene:ENSRNOG00000013912.5 transcript:ENSRNOT00000019172.5 gene_biotype:protein_coding transcript_biotype:protein_coding gene_symbol:Slc30a7 description:solute carrier family 30 member 7 [Source:RGD Symbol;Acc:1307873]	13.49	5	5	6	378	41.7472	6.84424	1.01052	1.10343	1.10093	1.07163	0.807468	0.823232	0.821281	0.817327	1.31113	0.00119788
ENSRNOP00000032902	heat shock protein family B (small) member 1	Hspb1	pep chromosome:Rnor_6.0:12:23839399:23841049:-1 gene:ENSRNOG00000023546.5 transcript:ENSRNOT00000031555.5 gene_biotype:protein_coding transcript_biotype:protein_coding gene_symbol:Hspb1 description:heat shock protein family B (small) member 1 [Source:RGD Symbol;Acc:61306]	54.85	8	8	21	206	22.7935	6.21436	0.911731	1.08439	1.08926	1.02846	0.79454	0.75914	0.799751	0.784477	1.31101	0.0150639
ENSRNOP00000060729	coiled-coil domain-containing protein 72-like	LOC100910678	pep chromosome:Rnor_6.0:4:79015316:79015660:-1 gene:ENSRNOG00000043400.2 transcript:ENSRNOT00000068441.2 gene_biotype:protein_coding transcript_biotype:protein_coding gene_symbol:LOC100910678 description:coiled-coil domain-containing protein 72-like [Source:RGD Symbol;Acc:6497475]	34.38	2	3	7	64	7.11994	9.92041	1.09649	1.17949	1.01199	1.09599	0.929217	0.711073	0.868431	0.83624	1.31062	0.0326996
ENSRNOP00000058049	erythrocyte membrane protein band 4.1-like 2	Epb41l2	pep chromosome:Rnor_6.0:1:20893995:20962526:-1 gene:ENSRNOG00000012346.8 transcript:ENSRNOT00000061332.5 gene_biotype:protein_coding transcript_biotype:protein_coding gene_symbol:Epb41l2 description:erythrocyte membrane protein band 4.1-like 2 [Source:RGD Symbol;Acc:1563977]	32.23	26	27	36	996	110.643	5.42725	1.08803	1.17591	1.13088	1.13161	0.873623	0.80815	0.908609	0.863461	1.31055	0.00231466
ENSRNOP00000006824	CCAAT/enhancer binding protein zeta	Cebpz	pep chromosome:Rnor_6.0:6:1516804:1534488:-1 gene:ENSRNOG00000005087.5 transcript:ENSRNOT00000006824.5 gene_biotype:protein_coding transcript_biotype:protein_coding gene_symbol:Cebpz description:CCAAT/enhancer binding protein zeta [Source:RGD Symbol;Acc:1304994]	4.5	5	5	5	1045	119.706	5.56689	1.0488	1.18142	1.05712	1.09578	0.877608	0.769392	0.861464	0.836155	1.3105	0.00890748
ENSRNOP00000006753	FLII, actin remodeling protein	Flii	pep chromosome:Rnor_6.0:10:46955487:46969406:-1 gene:ENSRNOG00000004159.5 transcript:ENSRNOT00000006753.5 gene_biotype:protein_coding transcript_biotype:protein_coding gene_symbol:Flii description:FLII, actin remodeling protein [Source:RGD Symbol;Acc:1307590]	27.48	30	30	43	1270	144.766	5.99854	1.03082	1.14408	1.15968	1.11153	0.865123	0.830066	0.849857	0.848349	1.31023	0.00326691
ENSRNOP00000033491	Ras association (RalGDS/AF-6) and pleckstrin homology domains 1	Raph1	pep chromosome:Rnor_6.0:9:67293309:67341341:-1 gene:ENSRNOG00000014722.7 transcript:ENSRNOT00000036194.6 gene_biotype:protein_coding transcript_biotype:protein_coding gene_symbol:Raph1 description:Ras association (RalGDS/AF-6) and pleckstrin homology domains 1 [Source:RGD Symbol;Acc:1308387]	19.37	20	22	31	1265	136.546	9.02686	1.04459	1.05604	1.11238	1.071	0.829907	0.847326	0.775753	0.817662	1.30983	0.00108494
ENSRNOP00000070331	SET nuclear proto-oncogene	Set	pep chromosome:Rnor_6.0:3:8628033:8636805:1 gene:ENSRNOG00000025892.6 transcript:ENSRNOT00000081787.1 gene_biotype:protein_coding transcript_biotype:protein_coding gene_symbol:Set description:SET nuclear proto-oncogene [Source:RGD Symbol;Acc:1307467]	28.37	8	8	15	289	33.3857	4.32275	0.9996	1.09305	1.12627	1.07297	0.850997	0.789177	0.817822	0.819332	1.30957	0.00376344
ENSRNOP00000013176	apurinic/apyrimidinic endodeoxyribonuclease 1	Apex1	pep chromosome:Rnor_6.0:15:27849979:27852079:1 gene:ENSRNOG00000009663.5 transcript:ENSRNOT00000013176.5 gene_biotype:protein_coding transcript_biotype:protein_coding gene_symbol:Apex1 description:apurinic/apyrimidinic endodeoxyribonuclease 1 [Source:RGD Symbol;Acc:2126]	43.22	11	11	21	317	35.5161	7.91357	1.02709	1.16833	1.12992	1.10845	0.879101	0.779589	0.880686	0.846459	1.30951	0.00822831
ENSRNOP00000006225	solute carrier family 38, member 10	Slc38a10	pep chromosome:Rnor_6.0:10:109284957:109333899:-1 gene:ENSRNOG00000004604.8 transcript:ENSRNOT00000006225.8 gene_biotype:protein_coding transcript_biotype:protein_coding gene_symbol:Slc38a10 description:solute carrier family 38, member 10 [Source:RGD Symbol;Acc:1306356]	11.19	10	10	13	1099	118.723	5.8335	0.986582	1.11116	1.12436	1.07403	0.807174	0.785708	0.867935	0.820272	1.30936	0.00727062
ENSRNOP00000067788	RAB1B, member RAS oncogene family-like	LOC100363782	pep chromosome:Rnor_6.0:1:220480834:220491469:-1 gene:ENSRNOG00000050510.2 transcript:ENSRNOT00000042711.4 gene_biotype:protein_coding transcript_biotype:protein_coding gene_symbol:LOC100363782 description:RAB1B, member RAS oncogene family-like [Source:RGD Symbol;Acc:2322370]	74.13	6	14	63	201	22.1632	5.73193	1.0834	1.0656	0.994066	1.04769	0.759128	0.839349	0.802091	0.80019	1.3093	0.00229938
ENSRNOP00000026748	integrin subunit alpha D	Itgad	pep chromosome:Rnor_6.0:1:199495427:199545292:1 gene:ENSRNOG00000019728.6 transcript:ENSRNOT00000026748.4 gene_biotype:protein_coding transcript_biotype:protein_coding gene_symbol:Itgad description:integrin subunit alpha D [Source:RGD Symbol;Acc:71075]	8.77	10	10	12	1151	127.112	6.75635	1.19013	1.06021	1.09111	1.11382	0.867843	0.865402	0.82008	0.851109	1.30867	0.00337548
ENSRNOP00000017718	leucyl and cystinyl aminopeptidase	Lnpep	pep chromosome:Rnor_6.0:1:59297294:59347472:-1 gene:ENSRNOG00000047387.2 transcript:ENSRNOT00000017718.6 gene_biotype:protein_coding transcript_biotype:protein_coding gene_symbol:Lnpep description:leucyl and cystinyl aminopeptidase [Source:RGD Symbol;Acc:621752]	11.89	8	9	12	900	103.129	6.0874	1.10815	1.1301	1.22013	1.1528	0.878151	0.883041	0.881803	0.880998	1.30851	0.00137123
ENSRNOP00000058336	nucleolar protein interacting with the FHA domain of MKI67	Nifk	pep chromosome:Rnor_6.0:13:34267471:34277530:1 gene:ENSRNOG00000025701.5 transcript:ENSRNOT00000061619.3 gene_biotype:protein_coding transcript_biotype:protein_coding gene_symbol:Nifk description:nucleolar protein interacting with the FHA domain of MKI67 [Source:RGD Symbol;Acc:708462]	13.65	4	4	6	271	31.3314	9.72998	0.99472	1.17189	1.06653	1.07772	0.800408	0.853682	0.817519	0.82387	1.30811	0.00917901
ENSRNOP00000009994	Rac family small GTPase 2	Rac2	pep chromosome:Rnor_6.0:7:119783849:119797098:-1 gene:ENSRNOG00000007350.5 transcript:ENSRNOT00000009994.5 gene_biotype:protein_coding transcript_biotype:protein_coding gene_symbol:Rac2 description:Rac family small GTPase 2 [Source:RGD Symbol;Acc:1307568]	44.27	5	10	22	192	21.4271	7.60596	1.15357	1.16839	1.01346	1.11181	0.946778	0.819428	0.784914	0.850374	1.30743	0.01994
ENSRNOP00000061319	DEAD-box helicase 31	Ddx31	pep chromosome:Rnor_6.0:3:7422820:7488617:1 gene:ENSRNOG00000013040.7 transcript:ENSRNOT00000064323.2 gene_biotype:protein_coding transcript_biotype:protein_coding gene_symbol:Ddx31 description:DEAD-box helicase 31 [Source:RGD Symbol;Acc:1304895]	3.52	3	3	3	682	76.3457	9.89111	1.03762	1.10188	1.08701	1.0755	0.897304	0.812765	0.758847	0.822972	1.30685	0.004847
ENSRNOP00000015784	asparaginyl-tRNA synthetase 2, mitochondrial	Nars2	pep chromosome:Rnor_6.0:1:161922193:162006949:1 gene:ENSRNOG00000011476.7 transcript:ENSRNOT00000015784.6 gene_biotype:protein_coding transcript_biotype:protein_coding gene_symbol:Nars2 description:asparaginyl-tRNA synthetase 2, mitochondrial [Source:RGD Symbol;Acc:1305145]	10.77	1	5	7	390	44.0152	6.46826	1.0282	1.15847	1.21767	1.13478	0.847001	0.868639	0.8896	0.868413	1.30672	0.00967106
ENSRNOP00000026710	G protein subunit alpha i3	Gnai3	pep chromosome:Rnor_6.0:2:210896656:210934749:-1 gene:ENSRNOG00000019465.5 transcript:ENSRNOT00000026710.5 gene_biotype:protein_coding transcript_biotype:protein_coding gene_symbol:Gnai3 description:G protein subunit alpha i3 [Source:RGD Symbol;Acc:2714]	45.2	7	13	46	354	40.4962	5.69385	1.03158	1.05001	1.04764	1.04307	0.795939	0.777093	0.821887	0.798306	1.30661	6.67797e-05
ENSRNOP00000068839	Rho GTPase activating protein 22	Arhgap22	pep chromosome:Rnor_6.0:16:9486832:9613528:1 gene:ENSRNOG00000024728.6 transcript:ENSRNOT00000082208.1 gene_biotype:protein_coding transcript_biotype:protein_coding gene_symbol:Arhgap22 description:Rho GTPase activating protein 22 [Source:RGD Symbol;Acc:1307237]	1.14	1	1	1	700	77.062	7.54736	1.05476	1.16289	1.23729	1.15165	0.85534	0.904793	0.884125	0.881419	1.30658	0.00791652
ENSRNOP00000028557	granulin precursor	Grn	pep chromosome:Rnor_6.0:10:90376933:90383205:1 gene:ENSRNOG00000021031.7 transcript:ENSRNOT00000028557.7 gene_biotype:protein_coding transcript_biotype:protein_coding gene_symbol:Grn description:granulin precursor [Source:RGD Symbol;Acc:61983]	31.23	13	13	21	602	65.1099	6.72705	1.06027	1.27096	1.07958	1.13693	0.957387	0.879289	0.774061	0.870246	1.30645	0.035794
ENSRNOP00000027842	flap structure-specific endonuclease 1	Fen1	pep chromosome:Rnor_6.0:1:226251518:226255886:-1 gene:ENSRNOG00000020531.3 transcript:ENSRNOT00000027842.3 gene_biotype:protein_coding transcript_biotype:protein_coding gene_symbol:Fen1 description:flap structure-specific endonuclease 1 [Source:RGD Symbol;Acc:621821]	31.05	9	9	14	380	42.5821	8.48486	1.12018	1.20939	1.03687	1.12215	0.851896	0.784424	0.941781	0.859367	1.30579	0.0176596
ENSRNOP00000064735	glycerophosphodiester phosphodiesterase 1	Gde1	pep chromosome:Rnor_6.0:1:188394814:188407132:-1 gene:ENSRNOG00000050445.2 transcript:ENSRNOT00000073233.2 gene_biotype:protein_coding transcript_biotype:protein_coding gene_symbol:Gde1 description:glycerophosphodiester phosphodiesterase 1 [Source:RGD Symbol;Acc:621788]	12.72	3	3	5	283	32.0263	7.2251	0.992455	1.08055	1.10051	1.05784	0.789365	0.816067	0.825095	0.810176	1.30569	0.00207944
ENSRNOP00000001639	integrin subunit beta 2	Itgb2	pep chromosome:Rnor_6.0:20:11777783:11815647:-1 gene:ENSRNOG00000001224.6 transcript:ENSRNOT00000001639.6 gene_biotype:protein_coding transcript_biotype:protein_coding gene_symbol:Itgb2 description:integrin subunit beta 2 [Source:RGD Symbol;Acc:1305581]	41.15	25	26	41	768	84.7621	7.2251	1.16815	1.08113	1.06043	1.10324	0.862828	0.80374	0.868385	0.844984	1.30563	0.00268368
ENSRNOP00000009708	zinc finger, DHHC-type containing 5	Zdhhc5	pep chromosome:Rnor_6.0:3:72091315:72113680:-1 gene:ENSRNOG00000006832.6 transcript:ENSRNOT00000009708.5 gene_biotype:protein_coding transcript_biotype:protein_coding gene_symbol:Zdhhc5 description:zinc finger, DHHC-type containing 5 [Source:RGD Symbol;Acc:1589737]	3.08	2	2	2	715	77.381	8.90967	1.08337	1.10891	1.08017	1.09082	0.729137	0.873779	0.906417	0.836444	1.30411	0.00998741
ENSRNOP00000014384	karyopherin subunit alpha 4	Kpna4	pep chromosome:Rnor_6.0:2:165684345:165739874:-1 gene:ENSRNOG00000010768.6 transcript:ENSRNOT00000014384.6 gene_biotype:protein_coding transcript_biotype:protein_coding gene_symbol:Kpna4 description:karyopherin subunit alpha 4 [Source:RGD Symbol;Acc:1311483]	21.88	3	7	15	521	57.8867	4.94482	1.02379	1.07242	1.00996	1.03539	0.836261	0.725463	0.820966	0.79423	1.30364	0.0036429
ENSRNOP00000014479	YTH N(6)-methyladenosine RNA binding protein 2	Ythdf2	pep chromosome:Rnor_6.0:5:150365101:150390099:-1 gene:ENSRNOG00000010892.7 transcript:ENSRNOT00000014479.7 gene_biotype:protein_coding transcript_biotype:protein_coding gene_symbol:Ythdf2 description:YTH N(6)-methyladenosine RNA binding protein 2 [Source:RGD Symbol;Acc:1311321]	6.32	2	4	4	585	62.699	9.33447	1.04135	1.19103	1.122	1.11813	0.84772	0.890945	0.837847	0.858837	1.30191	0.00496155
ENSRNOP00000072054	biogenesis of lysosomal organelles complex 1 subunit 4	Bloc1s4	pep chromosome:Rnor_6.0:14:79013807:79015112:1 gene:ENSRNOG00000054224.1 transcript:ENSRNOT00000091068.1 gene_biotype:protein_coding transcript_biotype:protein_coding gene_symbol:Bloc1s4 description:biogenesis of lysosomal organelles complex 1 subunit 4 [Source:RGD Symbol;Acc:1306037]	9.3	2	2	3	215	23.2698	5.13525	1.00476	1.13103	1.07237	1.06939	0.877983	0.849141	0.73733	0.821485	1.30177	0.0116692
ENSRNOP00000003077	platelet derived growth factor receptor alpha	Pdgfra	pep chromosome:Rnor_6.0:14:35527927:35581031:-1 gene:ENSRNOG00000002244.5 transcript:ENSRNOT00000003077.5 gene_biotype:protein_coding transcript_biotype:protein_coding gene_symbol:Pdgfra description:platelet derived growth factor receptor alpha [Source:RGD Symbol;Acc:3284]	6.07	7	7	8	1088	122.622	5.17334	1.13914	1.08911	1.16939	1.13255	0.833151	0.835687	0.942146	0.870328	1.30129	0.00361779
ENSRNOP00000008839	septin 7	Sept7	pep chromosome:Rnor_6.0:8:26413358:26475588:1 gene:ENSRNOG00000006545.8 transcript:ENSRNOT00000008838.7 gene_biotype:protein_coding transcript_biotype:protein_coding gene_symbol:Sept7 description:septin 7 [Source:RGD Symbol;Acc:620469]	45.18	19	21	41	436	50.5479	8.57275	1.12578	1.09624	1.14521	1.12241	0.8498	0.837027	0.900902	0.862577	1.30123	0.000423475
ENSRNOP00000004026	periplakin	Ppl	pep chromosome:Rnor_6.0:10:10644572:10690223:1 gene:ENSRNOG00000002930.4 transcript:ENSRNOT00000004026.4 gene_biotype:protein_coding transcript_biotype:protein_coding gene_symbol:Ppl description:periplakin [Source:RGD Symbol;Acc:1305511]	3.02	6	6	6	1754	204.023	5.45264	1.15907	1.11077	1.06699	1.11228	0.955025	0.729478	0.8799	0.854801	1.30121	0.0226771
ENSRNOP00000012715	thymopoietin	Tmpo	pep chromosome:Rnor_6.0:7:31847410:31872423:-1 gene:ENSRNOG00000008797.7 transcript:ENSRNOT00000012715.4 gene_biotype:protein_coding transcript_biotype:protein_coding gene_symbol:Tmpo description:thymopoietin [Source:RGD Symbol;Acc:3875]	42.7	15	15	29	452	50.2471	9.39307	1.04029	1.24361	1.1145	1.1328	0.901274	0.870682	0.839986	0.870647	1.3011	0.0133756
ENSRNOP00000070286	family with sequence similarity 49, member B	Fam49b	pep chromosome:Rnor_6.0:7:104516391:104556419:-1 gene:ENSRNOG00000061246.1 transcript:ENSRNOT00000090784.1 gene_biotype:protein_coding transcript_biotype:protein_coding gene_symbol:Fam49b description:family with sequence similarity 49, member B [Source:RGD Symbol;Acc:1307697]	51.54	11	13	16	324	36.7527	6.06201	1.12148	1.12809	1.17705	1.14221	0.886753	0.854832	0.893004	0.878196	1.30063	0.00023649
ENSRNOP00000013933	mitogen activated protein kinase kinase 1	Map2k1	pep chromosome:Rnor_6.0:8:69134223:69164758:-1 gene:ENSRNOG00000010176.6 transcript:ENSRNOT00000013933.6 gene_biotype:protein_coding transcript_biotype:protein_coding gene_symbol:Map2k1 description:mitogen activated protein kinase kinase 1 [Source:RGD Symbol;Acc:70495]	44.02	8	14	30	368	40.9341	6.62451	1.03235	1.14624	1.09849	1.09236	0.828379	0.82483	0.867681	0.840297	1.29997	0.00213629
ENSRNOP00000071545	myosin light chain kinase	Mylk	pep chromosome:Rnor_6.0:11:69013050:69201380:-1 gene:ENSRNOG00000002215.7 transcript:ENSRNOT00000085618.1 gene_biotype:protein_coding transcript_biotype:protein_coding gene_symbol:Mylk description:myosin light chain kinase [Source:RGD Symbol;Acc:1310915]	27.61	46	47	84	1952	213.869	5.99854	1.1059	1.11381	1.14671	1.12214	0.849784	0.839526	0.90119	0.8635	1.29953	0.000344585
ENSRNOP00000028763	microtubule affinity regulating kinase 2	Mark2	pep chromosome:Rnor_6.0:1:222526952:222590112:-1 gene:ENSRNOG00000021184.7 transcript:ENSRNOT00000028763.6 gene_biotype:protein_coding transcript_biotype:protein_coding gene_symbol:Mark2 description:microtubule affinity regulating kinase 2 [Source:RGD Symbol;Acc:708483]	6.37	2	4	5	722	80.8215	9.61279	1.02472	1.10584	1.12359	1.08472	0.863651	0.790865	0.851336	0.835284	1.29862	0.00274393
ENSRNOP00000022231	minichromosome maintenance complex component 2	Mcm2	pep chromosome:Rnor_6.0:4:120825699:120840111:-1 gene:ENSRNOG00000016316.6 transcript:ENSRNOT00000022231.6 gene_biotype:protein_coding transcript_biotype:protein_coding gene_symbol:Mcm2 description:minichromosome maintenance complex component 2 [Source:RGD Symbol;Acc:1305577]	20.11	16	16	19	905	102.079	5.63037	1.10951	1.23496	1.03268	1.12572	0.839885	0.916716	0.843988	0.866863	1.29861	0.01556
ENSRNOP00000018098	zinc finger AN1-type containing 6	Zfand6	pep chromosome:Rnor_6.0:1:146745859:146823762:-1 gene:ENSRNOG00000013506.5 transcript:ENSRNOT00000018098.5 gene_biotype:protein_coding transcript_biotype:protein_coding gene_symbol:Zfand6 description:zinc finger AN1-type containing 6 [Source:RGD Symbol;Acc:1359317]	9.42	2	2	2	223	23.9853	6.50732	1.05149	1.02059	0.988997	1.02036	0.842952	0.691988	0.822661	0.785867	1.29838	0.00979452
ENSRNOP00000072636	myosin heavy chain 14	Myh14	pep chromosome:Rnor_6.0:1:100608966:100669684:-1 gene:ENSRNOG00000020014.7 transcript:ENSRNOT00000091760.1 gene_biotype:protein_coding transcript_biotype:protein_coding gene_symbol:Myh14 description:myosin heavy chain 14 [Source:RGD Symbol;Acc:1306821]	12.05	11	22	52	2000	228.775	5.5542	1.06373	1.08598	1.15788	1.10253	0.839526	0.831533	0.8765	0.849186	1.29834	0.00131437
ENSRNOP00000015511	mitogen-activated protein kinase 1 interacting protein 1-like	Mapk1ip1l	pep chromosome:Rnor_6.0:15:24078280:24100546:1 gene:ENSRNOG00000011611.8 transcript:ENSRNOT00000015511.8 gene_biotype:protein_coding transcript_biotype:protein_coding gene_symbol:Mapk1ip1l description:mitogen-activated protein kinase 1 interacting protein 1-like [Source:RGD Symbol;Acc:1311455]	10.46	2	2	5	239	23.6024	6.66846	1.00648	1.14047	1.10246	1.08314	0.740051	0.77811	0.985612	0.834591	1.29781	0.0447002
ENSRNOP00000001764	sperm antigen with calponin homology and coiled-coil domains 1-like	Specc1l	pep chromosome:Rnor_6.0:20:14287457:14393793:-1 gene:ENSRNOG00000001303.6 transcript:ENSRNOT00000001764.5 gene_biotype:protein_coding transcript_biotype:protein_coding gene_symbol:Specc1l description:sperm antigen with calponin homology and coiled-coil domains 1-like [Source:RGD Symbol;Acc:1309570]	10.11	9	10	13	1118	124.262	5.79541	1.11376	1.08434	1.02214	1.07341	0.846027	0.749842	0.885489	0.827119	1.29777	0.00708808
ENSRNOP00000040828	agrin	Agrn	pep chromosome:Rnor_6.0:5:173589914:173611202:-1 gene:ENSRNOG00000020205.8 transcript:ENSRNOT00000047854.3 gene_biotype:protein_coding transcript_biotype:protein_coding gene_symbol:Agrn description:agrin [Source:RGD Symbol;Acc:2067]	11.29	16	16	19	1940	206.452	6.22705	1.04039	1.22531	1.19009	1.15193	0.892938	0.851823	0.918173	0.887645	1.29774	0.0115787
ENSRNOP00000073816	craniofacial development protein 1	Cfdp1	pep chromosome:Rnor_6.0:19:43971474:44078336:-1 gene:ENSRNOG00000019326.5 transcript:ENSRNOT00000089873.1 gene_biotype:protein_coding transcript_biotype:protein_coding gene_symbol:Cfdp1 description:craniofacial development protein 1 [Source:RGD Symbol;Acc:735080]	3.51	1	1	1	285	31.2915	4.77979	1.07812	1.10577	1.09211	1.092	0.807863	0.823642	0.893881	0.841795	1.29723	0.000822645
ENSRNOP00000019038	ADP-ribosylation factor related protein 1	Arfrp1	pep chromosome:Rnor_6.0:3:176859151:176865103:-1 gene:ENSRNOG00000013992.5 transcript:ENSRNOT00000019038.5 gene_biotype:protein_coding transcript_biotype:protein_coding gene_symbol:Arfrp1 description:ADP-ribosylation factor related protein 1 [Source:RGD Symbol;Acc:621683]	28.36	5	5	6	201	22.6444	6.55127	1.04633	1.14034	1.02122	1.0693	0.846853	0.807004	0.820372	0.824743	1.29652	0.00302696
ENSRNOP00000023495	male-enhanced antigen 1	Mea1	pep chromosome:Rnor_6.0:9:16610315:16612136:-1 gene:ENSRNOG00000017144.4 transcript:ENSRNOT00000023495.4 gene_biotype:protein_coding transcript_biotype:protein_coding gene_symbol:Mea1 description:male-enhanced antigen 1 [Source:RGD Symbol;Acc:1597751]	9.77	1	1	1	174	18.5727	4.08154	1.07005	1.13163	1.22514	1.14227	0.863301	0.983104	0.796851	0.881085	1.29644	0.0209687
ENSRNOP00000003992	TSR1, ribosome maturation factor	Tsr1	pep chromosome:Rnor_6.0:10:61746082:61757514:1 gene:ENSRNOG00000002980.7 transcript:ENSRNOT00000003992.7 gene_biotype:protein_coding transcript_biotype:protein_coding gene_symbol:Tsr1 description:TSR1, ribosome maturation factor [Source:RGD Symbol;Acc:2322150]	12.94	8	8	11	804	92.0007	6.91748	1.05048	1.18871	1.0926	1.1106	0.843213	0.842351	0.885337	0.856967	1.29596	0.00423776
ENSRNOP00000022021	proline-rich coiled-coil 1	Prrc1	pep chromosome:Rnor_6.0:18:52423883:52457575:1 gene:ENSRNOG00000016433.6 transcript:ENSRNOT00000022017.6 gene_biotype:protein_coding transcript_biotype:protein_coding gene_symbol:Prrc1 description:proline-rich coiled-coil 1 [Source:RGD Symbol;Acc:1565632]	34.54	11	11	24	443	46.2496	6.07471	1.03107	1.11629	1.00126	1.04954	0.763925	0.835114	0.830722	0.80992	1.29586	0.0044491
ENSRNOP00000026225	IFI30, lysosomal thiol reductase	Ifi30	pep chromosome:Rnor_6.0:16:20426566:20430752:1 gene:ENSRNOG00000019387.7 transcript:ENSRNOT00000026225.7 gene_biotype:protein_coding transcript_biotype:protein_coding gene_symbol:Ifi30 description:IFI30, lysosomal thiol reductase [Source:RGD Symbol;Acc:1310758]	25.4	5	5	11	248	27.6256	4.80518	1.08423	1.17719	1.1027	1.12137	0.87007	0.854715	0.871378	0.865388	1.2958	0.000898678
ENSRNOP00000022309	glutamic-oxaloacetic transaminase 1	Got1	pep chromosome:Rnor_6.0:1:263246248:263269762:-1 gene:ENSRNOG00000016356.7 transcript:ENSRNOT00000022309.7 gene_biotype:protein_coding transcript_biotype:protein_coding gene_symbol:Got1 description:glutamic-oxaloacetic transaminase 1 [Source:RGD Symbol;Acc:2721]	76.51	26	26	82	413	46.3995	7.21045	1.21242	1.01614	1.11994	1.11617	0.810142	0.821151	0.953687	0.86166	1.29537	0.0252988
ENSRNOP00000041737	malic enzyme 2	Me2	pep chromosome:Rnor_6.0:18:69738686:69784099:-1 gene:ENSRNOG00000015582.6 transcript:ENSRNOT00000049759.4 gene_biotype:protein_coding transcript_biotype:protein_coding gene_symbol:Me2 description:malic enzyme 2 [Source:RGD Symbol;Acc:1310321]	42.12	15	16	21	584	65.3097	7.75244	1.0647	1.10666	1.10964	1.09366	0.849049	0.900542	0.783347	0.844313	1.29533	0.00249776
ENSRNOP00000064737	protein S	Pros1	pep chromosome:Rnor_6.0:7:1206648:1288134:1 gene:ENSRNOG00000048723.1 transcript:ENSRNOT00000073689.1 gene_biotype:protein_coding transcript_biotype:protein_coding gene_symbol:Pros1 description:protein S [Source:RGD Symbol;Acc:620971]	13.93	10	10	13	675	74.5636	5.47803	0.959673	1.10793	1.03115	1.03291	0.762827	0.847885	0.781539	0.797417	1.29533	0.00922886
ENSRNOP00000052010	mannose receptor, C type 2	Mrc2	pep chromosome:Rnor_6.0:10:93520132:93581296:1 gene:ENSRNOG00000006548.6 transcript:ENSRNOT00000055137.2 gene_biotype:protein_coding transcript_biotype:protein_coding gene_symbol:Mrc2 description:mannose receptor, C type 2 [Source:RGD Symbol;Acc:1559436]	7.53	8	8	8	1514	170.527	6.30322	1.17762	1.04263	1.07166	1.0973	0.856822	0.793894	0.890996	0.847237	1.29515	0.00743854
ENSRNOP00000023724	GABA type A receptor-associated protein	Gabarap	pep chromosome:Rnor_6.0:10:56601288:56604221:1 gene:ENSRNOG00000017417.6 transcript:ENSRNOT00000023724.6 gene_biotype:protein_coding transcript_biotype:protein_coding gene_symbol:Gabarap description:GABA type A receptor-associated protein [Source:RGD Symbol;Acc:61911]	5.98	1	1	2	117	13.9093	8.79248	1.00569	1.20401	1.12637	1.11202	0.913315	0.857478	0.807169	0.859321	1.29407	0.0180264
ENSRNOP00000071098	endothelial cell adhesion molecule	Esam	pep chromosome:Rnor_6.0:8:40001030:40008809:1 gene:ENSRNOG00000033217.4 transcript:ENSRNOT00000083778.1 gene_biotype:protein_coding transcript_biotype:protein_coding gene_symbol:Esam description:endothelial cell adhesion molecule [Source:RGD Symbol;Acc:1303286]	6.38	2	2	2	376	39.9207	9.02686	1.13279	1.11019	0.97524	1.07274	0.761592	0.909825	0.816266	0.829228	1.29366	0.0205299
ENSRNOP00000014151	adenosine deaminase	Ada	pep chromosome:Rnor_6.0:3:160115842:160139947:-1 gene:ENSRNOG00000010265.6 transcript:ENSRNOT00000014151.6 gene_biotype:protein_coding transcript_biotype:protein_coding gene_symbol:Ada description:adenosine deaminase [Source:RGD Symbol;Acc:2031]	34.09	11	11	17	352	39.8741	5.50342	1.11878	1.10876	1.1758	1.13445	0.85694	0.895077	0.878905	0.876974	1.29359	0.000402228
ENSRNOP00000047354	short transient receptor potential channel 2-like	LOC102549471	pep chromosome:Rnor_6.0:1:167169442:167192113:1 gene:ENSRNOG00000020188.8 transcript:ENSRNOT00000048172.5 gene_biotype:protein_coding transcript_biotype:protein_coding gene_symbol:LOC102549471 description:short transient receptor potential channel 2-like [Source:RGD Symbol;Acc:7692537]	1.03	2	2	3	1170	130.385	7.84033	1.14201	1.20303	1.18571	1.17692	0.95077	0.86826	0.910773	0.909934	1.29341	0.000875758
ENSRNOP00000073422	WD repeat domain 55	Wdr55	pep chromosome:Rnor_6.0:18:29587901:29602705:1 gene:ENSRNOG00000017251.6 transcript:ENSRNOT00000085470.1 gene_biotype:protein_coding transcript_biotype:protein_coding gene_symbol:Wdr55 description:WD repeat domain 55 [Source:RGD Symbol;Acc:1305640]	19.32	11	11	13	559	65.8159	6.69775	1.04499	1.17038	1.11514	1.11017	0.878546	0.852571	0.843973	0.858363	1.29336	0.00262225
ENSRNOP00000061673	structural maintenance of chromosomes 2	Smc2	pep chromosome:Rnor_6.0:5:68717519:68763850:1 gene:ENSRNOG00000022325.6 transcript:ENSRNOT00000066226.2 gene_biotype:protein_coding transcript_biotype:protein_coding gene_symbol:Smc2 description:structural maintenance of chromosomes 2 [Source:RGD Symbol;Acc:1305227]	5.63	7	7	7	1191	134.197	8.52881	1.20495	1.20724	1.03617	1.14945	0.906366	0.886247	0.873695	0.888769	1.29331	0.0105095
ENSRNOP00000074250	mitochondrial ribosomal protein S10	Mrps10	pep chromosome:Rnor_6.0:9:15637268:15646846:-1 gene:ENSRNOG00000022609.6 transcript:ENSRNOT00000087971.1 gene_biotype:protein_coding transcript_biotype:protein_coding gene_symbol:Mrps10 description:mitochondrial ribosomal protein S10 [Source:RGD Symbol;Acc:1311516]	11.94	2	2	2	201	23.0502	9.27588	1.08971	1.09118	0.948532	1.04314	0.786822	0.802429	0.830621	0.806624	1.29322	0.00848751
ENSRNOP00000051840	Rho GDP dissociation inhibitor alpha	Arhgdia	pep chromosome:Rnor_6.0:10:109754004:109757550:-1 gene:ENSRNOG00000036688.2 transcript:ENSRNOT00000054957.2 gene_biotype:protein_coding transcript_biotype:protein_coding gene_symbol:Arhgdia description:Rho GDP dissociation inhibitor alpha [Source:RGD Symbol;Acc:1359547]	76.96	13	13	51	204	23.3928	5.19873	1.02856	1.13554	1.08858	1.08423	0.80502	0.885102	0.825064	0.838395	1.29322	0.00330238
ENSRNOP00000022938	BRISC and BRCA1 A complex member 1	Babam1	pep chromosome:Rnor_6.0:16:19792838:19798894:1 gene:ENSRNOG00000017071.5 transcript:ENSRNOT00000022938.5 gene_biotype:protein_coding transcript_biotype:protein_coding gene_symbol:Babam1 description:BRISC and BRCA1 A complex member 1 [Source:RGD Symbol;Acc:1359516]	13.17	5	5	5	334	36.8547	4.55127	1.0523	1.13167	1.11761	1.10052	0.797779	1.01247	0.74338	0.851209	1.2929	0.0437245
ENSRNOP00000073084	structure specific recognition protein 1	Ssrp1	pep chromosome:Rnor_6.0:3:72447537:72457649:1 gene:ENSRNOG00000008825.6 transcript:ENSRNOT00000091901.1 gene_biotype:protein_coding transcript_biotype:protein_coding gene_symbol:Ssrp1 description:structure specific recognition protein 1 [Source:RGD Symbol;Acc:621143]	26.38	16	16	25	709	80.8644	6.87354	1.07081	1.16216	1.1142	1.11572	0.902393	0.866046	0.824288	0.864242	1.29098	0.00192736
ENSRNOP00000002038	TATA box binding protein	Tbp	pep chromosome:Rnor_6.0:1:57491643:57508449:1 gene:ENSRNOG00000001489.5 transcript:ENSRNOT00000002038.4 gene_biotype:protein_coding transcript_biotype:protein_coding gene_symbol:Tbp description:TATA box binding protein [Source:RGD Symbol;Acc:67398]	4.72	1	1	2	318	34.9292	9.78857	1.06502	1.06109	1.11689	1.081	0.824362	0.849048	0.838731	0.83738	1.29093	0.000229269
ENSRNOP00000045523	chloride voltage-gated channel 3	Clcn3	pep chromosome:Rnor_6.0:16:32449116:32519148:1 gene:ENSRNOG00000010682.7 transcript:ENSRNOT00000050549.5 gene_biotype:protein_coding transcript_biotype:protein_coding gene_symbol:Clcn3 description:chloride voltage-gated channel 3 [Source:RGD Symbol;Acc:621219]	1.96	1	2	5	818	90.7962	6.27783	0.949309	0.996141	1.15756	1.03434	0.802753	0.766217	0.835227	0.801399	1.29066	0.0244215
ENSRNOP00000049754	cell division cycle 26	Cdc26	pep chromosome:Rnor_6.0:5:78253397:78267063:-1 gene:ENSRNOG00000029785.4 transcript:ENSRNOT00000040894.4 gene_biotype:protein_coding transcript_biotype:protein_coding gene_symbol:Cdc26 description:cell division cycle 26 [Source:RGD Symbol;Acc:1311342]	12.94	1	1	1	85	9.79599	6.81494	1.05724	1.06017	1.181	1.09947	0.926914	0.725195	0.903638	0.851916	1.29059	0.0307137
ENSRNOP00000013852	tropomodulin 3	Tmod3	pep chromosome:Rnor_6.0:8:82432169:82492243:-1 gene:ENSRNOG00000032436.2 transcript:ENSRNOT00000013852.4 gene_biotype:protein_coding transcript_biotype:protein_coding gene_symbol:Tmod3 description:tropomodulin 3 [Source:RGD Symbol;Acc:1311030]	55.4	20	20	38	352	39.4471	4.89404	1.08596	1.06277	1.06658	1.07177	0.849188	0.825643	0.816938	0.83059	1.29037	3.63446e-05
ENSRNOP00000006802	transmembrane p24 trafficking protein 4	Tmed4	pep chromosome:Rnor_6.0:14:86390747:86395120:-1 gene:ENSRNOG00000005016.6 transcript:ENSRNOT00000006802.5 gene_biotype:protein_coding transcript_biotype:protein_coding gene_symbol:Tmed4 description:transmembrane p24 trafficking protein 4 [Source:RGD Symbol;Acc:1306319]	47.58	8	10	32	227	26.1005	8.57275	1.0362	1.12188	0.987226	1.04844	0.811758	0.811418	0.815186	0.812787	1.28993	0.00391681
ENSRNOP00000024980	secretory carrier membrane protein 4	Scamp4	pep chromosome:Rnor_6.0:7:11969720:11982141:-1 gene:ENSRNOG00000018271.6 transcript:ENSRNOT00000024980.6 gene_biotype:protein_coding transcript_biotype:protein_coding gene_symbol:Scamp4 description:secretory carrier membrane protein 4 [Source:RGD Symbol;Acc:68354]	8.26	2	2	3	230	25.4647	8.66064	1.04732	1.14955	1.06775	1.08821	0.852879	0.893155	0.785428	0.843821	1.28962	0.0052738
ENSRNOP00000001979	nucleoporin 153	Nup153	pep chromosome:Rnor_6.0:17:18358712:18411368:1 gene:ENSRNOG00000001456.5 transcript:ENSRNOT00000001979.5 gene_biotype:protein_coding transcript_biotype:protein_coding gene_symbol:Nup153 description:nucleoporin 153 [Source:RGD Symbol;Acc:3216]	14.92	21	21	24	1468	152.74	8.89502	1.0206	1.12093	1.14038	1.09397	0.82421	0.830364	0.890445	0.84834	1.28955	0.00453008
ENSRNOP00000018932	DDB1 and CUL4 associated factor 1	Dcaf1	pep chromosome:Rnor_6.0:8:115546893:115615282:1 gene:ENSRNOG00000013841.7 transcript:ENSRNOT00000018932.6 gene_biotype:protein_coding transcript_biotype:protein_coding gene_symbol:Dcaf1 description:DDB1 and CUL4 associated factor 1 [Source:RGD Symbol;Acc:1305176]	3.68	4	4	4	1385	155.363	6.65381	1.03868	1.14406	1.08306	1.0886	0.761275	0.83498	0.936394	0.844216	1.28948	0.0145547
ENSRNOP00000076046	FERM domain containing 8	Frmd8	pep chromosome:Rnor_6.0:1:221223506:221233905:-1 gene:ENSRNOG00000020881.7 transcript:ENSRNOT00000092740.1 gene_biotype:protein_coding transcript_biotype:protein_coding gene_symbol:Frmd8 description:FERM domain containing 8 [Source:RGD Symbol;Acc:1310323]	4.76	1	1	1	147	16.8397	6.18896	1.09578	1.18851	1.19561	1.15997	0.865117	0.928368	0.906601	0.900029	1.28881	0.00219031
ENSRNOP00000024253	milk fat globule-EGF factor 8 protein	Mfge8	pep chromosome:Rnor_6.0:1:140845479:140860882:-1 gene:ENSRNOG00000017510.8 transcript:ENSRNOT00000024253.5 gene_biotype:protein_coding transcript_biotype:protein_coding gene_symbol:Mfge8 description:milk fat globule-EGF factor 8 protein [Source:RGD Symbol;Acc:3083]	18.97	7	7	8	427	47.382	7.09326	1.06458	1.23886	1.0733	1.12558	0.801368	0.864011	0.955241	0.87354	1.28853	0.0250822
ENSRNOP00000064166	ribonucleotide reductase catalytic subunit M1	Rrm1	pep chromosome:Rnor_6.0:1:167538263:167562688:1 gene:ENSRNOG00000045752.2 transcript:ENSRNOT00000074058.2 gene_biotype:protein_coding transcript_biotype:protein_coding gene_symbol:Rrm1 description:ribonucleotide reductase catalytic subunit M1 [Source:RGD Symbol;Acc:1592569]	19.7	16	16	20	792	90.2356	6.72705	1.17972	1.17432	0.991477	1.11517	0.819422	0.945598	0.831761	0.865594	1.28833	0.0276905
ENSRNOP00000029182	sorbin and SH3 domain containing 2	Sorbs2	pep chromosome:Rnor_6.0:16:49626205:49820235:-1 gene:ENSRNOG00000013391.8 transcript:ENSRNOT00000029628.6 gene_biotype:protein_coding transcript_biotype:protein_coding gene_symbol:Sorbs2 description:sorbin and SH3 domain containing 2 [Source:RGD Symbol;Acc:620061]	28.34	26	27	64	1196	134.055	8.41162	0.952067	1.12616	1.17917	1.0858	0.830825	0.867409	0.831703	0.843312	1.28754	0.0253117
ENSRNOP00000040675	CDV3 homolog	Cdv3	pep chromosome:Rnor_6.0:8:111840027:111850393:-1 gene:ENSRNOG00000010186.7 transcript:ENSRNOT00000044956.2 gene_biotype:protein_coding transcript_biotype:protein_coding gene_symbol:Cdv3 description:CDV3 homolog [Source:RGD Symbol;Acc:1359113]	69.92	14	14	24	236	24.2957	5.85889	1.02126	1.07454	1.05405	1.04995	0.779117	0.831746	0.837063	0.815975	1.28674	0.000634128
ENSRNOP00000010092	radical S-adenosyl methionine domain containing 2	Rsad2	pep chromosome:Rnor_6.0:6:45655954:45669148:-1 gene:ENSRNOG00000007539.7 transcript:ENSRNOT00000010092.7 gene_biotype:protein_coding transcript_biotype:protein_coding gene_symbol:Rsad2 description:radical S-adenosyl methionine domain containing 2 [Source:RGD Symbol;Acc:620495]	17.96	6	6	7	362	41.417	7.57666	0.950922	1.11625	1.05651	1.04123	0.865102	0.80274	0.761288	0.80971	1.28593	0.0153067
ENSRNOP00000067749	heat shock protein family A (Hsp70) member 1B	Hspa1b	pep chromosome:Rnor_6.0:20:2699715:2701815:-1 gene:ENSRNOG00000045654.2 transcript:ENSRNOT00000061950.4 gene_biotype:protein_coding transcript_biotype:protein_coding gene_symbol:Hspa1b description:heat shock protein family A (Hsp70) member 1B [Source:RGD Symbol;Acc:2840]	51.95	14	28	71	641	70.1421	5.8208	1.08505	1.02106	1.07693	1.06101	0.877381	0.766239	0.831698	0.825106	1.28591	0.00342916
ENSRNOP00000073668	wntless Wnt ligand secretion mediator	Wls	pep chromosome:Rnor_6.0:2:266317745:266432558:1 gene:ENSRNOG00000036816.3 transcript:ENSRNOT00000080305.1 gene_biotype:protein_coding transcript_biotype:protein_coding gene_symbol:Wls description:wntless Wnt ligand secretion mediator [Source:RGD Symbol;Acc:735139]	4.41	2	2	2	522	60.2254	7.2251	0.982005	1.14084	1.14039	1.08775	0.7884	0.818303	0.932165	0.846289	1.28531	0.0245175
ENSRNOP00000070476	tetraspanin 9	Tspan9	pep chromosome:Rnor_6.0:4:160530720:160662974:-1 gene:ENSRNOG00000051620.1 transcript:ENSRNOT00000089199.1 gene_biotype:protein_coding transcript_biotype:protein_coding gene_symbol:Tspan9 description:tetraspanin 9 [Source:RGD Symbol;Acc:1304740]	10.88	2	2	2	239	26.7555	7.41553	1.0755	1.16609	1.24914	1.16358	0.837332	0.943894	0.935637	0.905621	1.28484	0.0131673
ENSRNOP00000060469	kinesin light chain 1	Klc1	pep chromosome:Rnor_6.0:6:136330448:136363672:1 gene:ENSRNOG00000011572.9 transcript:ENSRNOT00000065281.4 gene_biotype:protein_coding transcript_biotype:protein_coding gene_symbol:Klc1 description:kinesin light chain 1 [Source:RGD Symbol;Acc:621411]	38.19	14	19	21	542	61.6021	5.75732	1.08068	1.09611	1.08447	1.08708	0.840746	0.862521	0.835361	0.84621	1.28465	1.44395e-05
ENSRNOP00000034846	heat shock protein 90 beta family member 1	Hsp90b1	pep chromosome:Rnor_6.0:7:27226569:27240528:-1 gene:ENSRNOG00000026963.6 transcript:ENSRNOT00000029435.5 gene_biotype:protein_coding transcript_biotype:protein_coding gene_symbol:Hsp90b1 description:heat shock protein 90 beta family member 1 [Source:RGD Symbol;Acc:1310482]	60.32	52	54	386	804	92.8424	4.80518	0.99719	1.13816	0.989239	1.04153	0.783139	0.831391	0.818312	0.810947	1.28434	0.0102698
ENSRNOP00000057786	mitogen-activated protein kinase-activated protein kinase 2	Mapkapk2	pep chromosome:Rnor_6.0:13:47785161:47831110:-1 gene:ENSRNOG00000004726.7 transcript:ENSRNOT00000061070.4 gene_biotype:protein_coding transcript_biotype:protein_coding gene_symbol:Mapkapk2 description:mitogen-activated protein kinase-activated protein kinase 2 [Source:RGD Symbol;Acc:631362]	34.59	10	13	18	370	42.4768	8.57275	1.03407	1.10563	1.07957	1.07309	0.858626	0.785937	0.86339	0.835984	1.28363	0.00190703
ENSRNOP00000055573		AABR07043897.1	pep chromosome:Rnor_6.0:19:46761570:46771478:1 gene:ENSRNOG00000012030.7 transcript:ENSRNOT00000058779.4 gene_biotype:protein_coding transcript_biotype:protein_coding gene_symbol:AABR07043897.1	19.58	2	2	2	143	16.1799	5.08447	0.947906	1.07068	1.13806	1.05222	0.822116	0.816828	0.820449	0.819797	1.28351	0.0139893
ENSRNOP00000070333	RNA binding motif protein 42	Rbm42	pep chromosome:Rnor_6.0:1:89099277:89109230:-1 gene:ENSRNOG00000024278.4 transcript:ENSRNOT00000087437.1 gene_biotype:protein_coding transcript_biotype:protein_coding gene_symbol:Rbm42 description:RNA binding motif protein 42 [Source:RGD Symbol;Acc:1306184]	16.26	5	5	5	449	47.2142	9.49561	0.957518	1.0841	1.13431	1.05864	0.843449	0.863921	0.767744	0.825038	1.28314	0.0178189
ENSRNOP00000045828	CDC42 effector protein 4	Cdc42ep4	pep chromosome:Rnor_6.0:10:102244681:102269272:-1 gene:ENSRNOG00000028946.4 transcript:ENSRNOT00000048264.3 gene_biotype:protein_coding transcript_biotype:protein_coding gene_symbol:Cdc42ep4 description:CDC42 effector protein 4 [Source:RGD Symbol;Acc:1311567]	18	4	5	5	350	37.9036	5.61768	1.0365	1.08207	1.05202	1.05686	0.923257	0.688509	0.860738	0.824168	1.28234	0.0311805
ENSRNOP00000017065	complement C1q C chain	C1qc	pep chromosome:Rnor_6.0:5:155255005:155258392:-1 gene:ENSRNOG00000012804.5 transcript:ENSRNOT00000017065.5 gene_biotype:protein_coding transcript_biotype:protein_coding gene_symbol:C1qc description:complement C1q C chain [Source:RGD Symbol;Acc:1306828]	16.13	3	3	3	248	26.0699	8.54346	1.14647	1.08458	1.17649	1.13585	0.810154	0.87735	0.969875	0.885793	1.2823	0.00956979
ENSRNOP00000010674	tyrosyl-tRNA synthetase	Yars	pep chromosome:Rnor_6.0:5:147375350:147403571:1 gene:ENSRNOG00000007213.5 transcript:ENSRNOT00000010674.5 gene_biotype:protein_coding transcript_biotype:protein_coding gene_symbol:Yars description:tyrosyl-tRNA synthetase [Source:RGD Symbol;Acc:1307616]	63.48	37	37	90	564	62.9861	8.44092	1.05365	1.04019	1.12988	1.07457	0.829072	0.854965	0.830211	0.838083	1.28218	0.00125922
ENSRNOP00000069133	ubiquitin-conjugating enzyme E2H	Ube2h	pep chromosome:Rnor_6.0:4:57514890:57625257:-1 gene:ENSRNOG00000048205.2 transcript:ENSRNOT00000078961.1 gene_biotype:protein_coding transcript_biotype:protein_coding gene_symbol:Ube2h description:ubiquitin-conjugating enzyme E2H [Source:RGD Symbol;Acc:2319288]	26.32	3	3	6	152	17.1634	4.66553	1.03774	1.20547	1.0766	1.1066	0.770005	0.921392	0.897805	0.863067	1.28217	0.0244035
ENSRNOP00000006584	synapse associated protein 1	Syap1	pep chromosome:Rnor_6.0:X:33528081:33562589:1 gene:ENSRNOG00000004304.6 transcript:ENSRNOT00000006584.6 gene_biotype:protein_coding transcript_biotype:protein_coding gene_symbol:Syap1 description:synapse associated protein 1 [Source:RGD Symbol;Acc:1303113]	49.17	15	15	21	360	40.7723	4.57666	0.995297	1.1123	1.02135	1.04298	0.817812	0.82297	0.800329	0.813704	1.28177	0.00315554
ENSRNOP00000028328	BCL2 associated X, apoptosis regulator	Bax	pep chromosome:Rnor_6.0:1:101451802:101457207:-1 gene:ENSRNOG00000020876.6 transcript:ENSRNOT00000028328.5 gene_biotype:protein_coding transcript_biotype:protein_coding gene_symbol:Bax description:BCL2 associated X, apoptosis regulator [Source:RGD Symbol;Acc:2192]	48.44	6	6	10	192	21.4308	5.0083	1.0477	1.18078	1.07516	1.10121	0.877398	0.863307	0.836993	0.859233	1.28162	0.00460467
ENSRNOP00000072856	adenosylhomocysteinase-like 1	Ahcyl1	pep chromosome:Rnor_6.0:2:210440663:210454737:-1 gene:ENSRNOG00000018569.7 transcript:ENSRNOT00000079993.1 gene_biotype:protein_coding transcript_biotype:protein_coding gene_symbol:Ahcyl1 description:adenosylhomocysteinase-like 1 [Source:RGD Symbol;Acc:1309768]	37.27	6	20	40	483	53.7189	7.44482	1.06448	1.22313	1.1632	1.15027	0.85274	0.922745	0.918864	0.898116	1.28076	0.00808224
ENSRNOP00000056557		AABR07029272.1	pep chromosome:Rnor_6.0:10:19465771:19574094:-1 gene:ENSRNOG00000006932.7 transcript:ENSRNOT00000059810.4 gene_biotype:protein_coding transcript_biotype:protein_coding gene_symbol:AABR07029272.1	11.94	9	9	10	846	97.3765	8.00146	1.16652	1.0787	1.01614	1.08712	0.823842	0.843885	0.879031	0.848919	1.28059	0.0068745
ENSRNOP00000036566	RAB34, member RAS oncogene family	Rab34	pep chromosome:Rnor_6.0:10:65448961:65452177:1 gene:ENSRNOG00000023375.6 transcript:ENSRNOT00000037016.6 gene_biotype:protein_coding transcript_biotype:protein_coding gene_symbol:Rab34 description:RAB34, member RAS oncogene family [Source:RGD Symbol;Acc:1305058]	28.63	6	6	6	255	28.4857	8.08936	1.05624	1.17423	1.18025	1.1369	0.976922	0.883739	0.803342	0.888001	1.2803	0.0180557
ENSRNOP00000074669	G protein subunit beta 4	Gnb4	pep chromosome:Rnor_6.0:2:118979362:119007835:-1 gene:ENSRNOG00000011070.7 transcript:ENSRNOT00000087803.1 gene_biotype:protein_coding transcript_biotype:protein_coding gene_symbol:Gnb4 description:G protein subunit beta 4 [Source:RGD Symbol;Acc:1359321]	25.97	5	8	15	335	36.7006	5.8208	1.10736	1.10358	1.25964	1.15686	0.887164	0.85741	0.967957	0.904177	1.27946	0.0144271
ENSRNOP00000010115	similar to Hypothetical protein MGC11690	RGD1305178	pep chromosome:Rnor_6.0:3:9813915:9822186:-1 gene:ENSRNOG00000007532.7 transcript:ENSRNOT00000010115.6 gene_biotype:protein_coding transcript_biotype:protein_coding gene_symbol:RGD1305178 description:similar to Hypothetical protein MGC11690 [Source:RGD Symbol;Acc:1305178]	3.32	1	1	1	211	23.4647	5.10986	1.03867	1.1792	1.05762	1.09183	0.9337	0.780828	0.846248	0.853592	1.2791	0.0188565
ENSRNOP00000066485	bolA family member 2	Bola2	pep chromosome:Rnor_6.0:1:198120099:198121158:1 gene:ENSRNOG00000047988.2 transcript:ENSRNOT00000073652.2 gene_biotype:protein_coding transcript_biotype:protein_coding gene_symbol:Bola2 description:bolA family member 2 [Source:RGD Symbol;Acc:1565363]	83.72	7	7	13	86	10.1802	5.78271	1.03944	1.15903	1.04984	1.08277	0.846099	0.782456	0.91184	0.846799	1.27866	0.0115662
ENSRNOP00000021623	Ras association domain family member 8	Rassf8	pep chromosome:Rnor_6.0:4:180062799:180132145:1 gene:ENSRNOG00000015986.6 transcript:ENSRNOT00000021623.6 gene_biotype:protein_coding transcript_biotype:protein_coding gene_symbol:Rassf8 description:Ras association domain family member 8 [Source:RGD Symbol;Acc:1308820]	5.25	2	2	3	419	47.9421	5.94775	1.05325	1.06483	1.18252	1.1002	0.778099	0.901775	0.901791	0.860555	1.27848	0.0147701
ENSRNOP00000024938	NOP2 nucleolar protein	Nop2	pep chromosome:Rnor_6.0:4:157647082:157658390:1 gene:ENSRNOG00000018453.7 transcript:ENSRNOT00000024938.7 gene_biotype:protein_coding transcript_biotype:protein_coding gene_symbol:Nop2 description:NOP2 nucleolar protein [Source:RGD Symbol;Acc:1304616]	19.56	13	13	17	772	84.9178	9.18799	1.03783	1.23706	1.08844	1.12111	0.8764	0.85636	0.898394	0.877051	1.27827	0.0161232
ENSRNOP00000014033	eukaryotic translation initiation factor 4B	Eif4b	pep chromosome:Rnor_6.0:7:143679617:143701452:1 gene:ENSRNOG00000010103.6 transcript:ENSRNOT00000014033.5 gene_biotype:protein_coding transcript_biotype:protein_coding gene_symbol:Eif4b description:eukaryotic translation initiation factor 4B [Source:RGD Symbol;Acc:1306479]	29.13	18	18	38	611	69.0233	5.80811	1.03844	1.08137	1.05035	1.05672	0.850211	0.763494	0.86685	0.826852	1.278	0.00263644
ENSRNOP00000066364	acid phosphatase 5, tartrate resistant	Acp5	pep chromosome:Rnor_6.0:8:23142734:23148396:-1 gene:ENSRNOG00000046261.2 transcript:ENSRNOT00000075237.2 gene_biotype:protein_coding transcript_biotype:protein_coding gene_symbol:Acp5 description:acid phosphatase 5, tartrate resistant [Source:RGD Symbol;Acc:2022]	21.41	5	5	8	327	36.7025	8.39697	1.18807	1.00542	1.17694	1.12348	0.916957	0.877487	0.844173	0.879539	1.27735	0.0177251
ENSRNOP00000068253	septin 4	Sept4	pep chromosome:Rnor_6.0:10:74871523:74884194:1 gene:ENSRNOG00000007367.8 transcript:ENSRNOT00000076995.2 gene_biotype:protein_coding transcript_biotype:protein_coding gene_symbol:Sept4 description:septin 4 [Source:RGD Symbol;Acc:1308781]	45.56	13	14	22	360	41.8423	6.90283	1.16964	1.15379	1.20211	1.17518	0.928183	0.874132	0.958458	0.920258	1.27701	0.000860409
ENSRNOP00000003895	chloride voltage-gated channel 5	Clcn5	pep chromosome:Rnor_6.0:X:16170576:16196691:1 gene:ENSRNOG00000002862.7 transcript:ENSRNOT00000003895.6 gene_biotype:protein_coding transcript_biotype:protein_coding gene_symbol:Clcn5 description:chloride voltage-gated channel 5 [Source:RGD Symbol;Acc:2362]	4.42	2	4	7	746	83.0138	6.88818	1.07219	1.10646	1.09893	1.09253	0.893233	0.803555	0.871705	0.856164	1.27607	0.00122686
ENSRNOP00000014236	ADP-ribosylation factor interacting protein 1	Arfip1	pep chromosome:Rnor_6.0:2:183504330:183582553:-1 gene:ENSRNOG00000010533.6 transcript:ENSRNOT00000014236.6 gene_biotype:protein_coding transcript_biotype:protein_coding gene_symbol:Arfip1 description:ADP-ribosylation factor interacting protein 1 [Source:RGD Symbol;Acc:708401]	27.32	9	10	13	366	40.754	6.81494	0.96768	1.14676	1.13938	1.08461	0.849262	0.823417	0.877368	0.850016	1.27599	0.0179184
ENSRNOP00000003102	N-acylethanolamine acid amidase	Naaa	pep chromosome:Rnor_6.0:14:17283124:17302366:1 gene:ENSRNOG00000002273.6 transcript:ENSRNOT00000003102.6 gene_biotype:protein_coding transcript_biotype:protein_coding gene_symbol:Naaa description:N-acylethanolamine acid amidase [Source:RGD Symbol;Acc:1307267]	21.82	6	6	8	362	40.2875	5.50342	1.05335	1.08554	1.18565	1.10818	0.806749	0.954541	0.844908	0.868733	1.27562	0.0158725
ENSRNOP00000016341	golgin A2	Golga2	pep chromosome:Rnor_6.0:3:11317328:11336379:1 gene:ENSRNOG00000011884.6 transcript:ENSRNOT00000016341.6 gene_biotype:protein_coding transcript_biotype:protein_coding gene_symbol:Golga2 description:golgin A2 [Source:RGD Symbol;Acc:620282]	28.09	24	24	29	986	111.387	4.90674	1.0769	1.0809	1.03464	1.06415	0.842936	0.861566	0.798195	0.834232	1.2756	0.000656051
ENSRNOP00000001602	1-acylglycerol-3-phosphate O-acyltransferase 3	Agpat3	pep chromosome:Rnor_6.0:20:11114164:11144806:1 gene:ENSRNOG00000001205.5 transcript:ENSRNOT00000001602.5 gene_biotype:protein_coding transcript_biotype:protein_coding gene_symbol:Agpat3 description:1-acylglycerol-3-phosphate O-acyltransferase 3 [Source:RGD Symbol;Acc:1305787]	22.61	7	7	12	376	43.2175	8.67529	1.03761	1.0941	1.05367	1.06179	0.898973	0.758972	0.83951	0.832485	1.27545	0.00641733
ENSRNOP00000074034	LMBR1 domain containing 2	Lmbrd2	pep chromosome:Rnor_6.0:2:58534476:58590758:1 gene:ENSRNOG00000054751.1 transcript:ENSRNOT00000077646.1 gene_biotype:protein_coding transcript_biotype:protein_coding gene_symbol:Lmbrd2 description:LMBR1 domain containing 2 [Source:RGD Symbol;Acc:1563920]	3.03	2	2	2	694	81.03	7.48877	1.08633	1.10575	1.08787	1.09332	0.862591	0.854303	0.855275	0.85739	1.27517	4.01892e-06
ENSRNOP00000026202	splicing factor 3a, subunit 2	Sf3a2	pep chromosome:Rnor_6.0:7:11777826:11783849:-1 gene:ENSRNOG00000019349.3 transcript:ENSRNOT00000026202.3 gene_biotype:protein_coding transcript_biotype:protein_coding gene_symbol:Sf3a2 description:splicing factor 3a, subunit 2 [Source:RGD Symbol;Acc:1308627]	15.5	5	5	7	471	49.8587	9.64209	1.09544	1.20155	1.09158	1.12952	0.957582	0.812421	0.887798	0.885934	1.27495	0.0116268
ENSRNOP00000001103	general transcription factor 2H subunit 4	Gtf2h4	pep chromosome:Rnor_6.0:20:3582743:3588371:1 gene:ENSRNOG00000000831.7 transcript:ENSRNOT00000001103.7 gene_biotype:protein_coding transcript_biotype:protein_coding gene_symbol:Gtf2h4 description:general transcription factor 2H subunit 4 [Source:RGD Symbol;Acc:1303309]	6.05	3	3	3	463	52.1783	9.0415	1.08243	1.08473	1.07439	1.08052	0.89977	0.836693	0.806551	0.847671	1.27469	0.00108754
ENSRNOP00000061544	far upstream element binding protein 1	Fubp1	pep chromosome:Rnor_6.0:2:257425679:257449568:1 gene:ENSRNOG00000043370.3 transcript:ENSRNOT00000066199.3 gene_biotype:protein_coding transcript_biotype:protein_coding gene_symbol:Fubp1 description:far upstream element binding protein 1 [Source:RGD Symbol;Acc:1591892]	42.21	18	23	49	642	67.4895	7.60596	1.03534	1.14981	1.1067	1.09728	0.849489	0.908031	0.825505	0.861008	1.27442	0.00466395
ENSRNOP00000022676	NOP58 ribonucleoprotein	Nop58	pep chromosome:Rnor_6.0:9:66495832:66519769:1 gene:ENSRNOG00000016486.6 transcript:ENSRNOT00000022676.6 gene_biotype:protein_coding transcript_biotype:protein_coding gene_symbol:Nop58 description:NOP58 ribonucleoprotein [Source:RGD Symbol;Acc:620484]	43.26	19	19	41	534	60.0326	8.51416	1.00499	1.19896	1.06698	1.09031	0.856205	0.849297	0.861162	0.855555	1.27439	0.0148881
ENSRNOP00000000696	prosaposin	Psap	pep chromosome:Rnor_6.0:20:29831314:29856875:1 gene:ENSRNOG00000000571.6 transcript:ENSRNOT00000000696.5 gene_biotype:protein_coding transcript_biotype:protein_coding gene_symbol:Psap description:prosaposin [Source:RGD Symbol;Acc:3423]	29.8	16	16	50	557	61.4127	5.19873	1.06016	1.08283	1.09057	1.07786	0.852325	0.863322	0.82291	0.846185	1.27378	0.000105978
ENSRNOP00000067465	spermidine synthase-like	LOC100912604	pep chromosome:Rnor_6.0:3:14588870:14591974:1 gene:ENSRNOG00000046379.2 transcript:ENSRNOT00000071712.2 gene_biotype:protein_coding transcript_biotype:protein_coding gene_symbol:LOC100912604 description:spermidine synthase-like [Source:RGD Symbol;Acc:6485978]	77.48	16	16	39	302	33.9748	5.64307	1.01767	1.03388	1.09356	1.04837	0.823955	0.752301	0.892974	0.823077	1.27372	0.00850192
ENSRNOP00000049916	similar to RNA polymerase II elongation factor ELL2	LOC689396	pep chromosome:Rnor_6.0:X:151745455:151754964:1 gene:ENSRNOG00000032418.4 transcript:ENSRNOT00000041429.3 gene_biotype:protein_coding transcript_biotype:protein_coding gene_symbol:LOC689396 description:similar to RNA polymerase II elongation factor ELL2 [Source:RGD Symbol;Acc:1593468]	2.05	1	2	2	634	71.775	8.96826	1.09289	1.14898	1.25492	1.1656	0.820955	0.862751	1.06185	0.915186	1.27362	0.0469171
ENSRNOP00000021803	ribosomal protein L7-like 1	Rpl7l1	pep chromosome:Rnor_6.0:9:16508799:16513120:1 gene:ENSRNOG00000016269.7 transcript:ENSRNOT00000021803.7 gene_biotype:protein_coding transcript_biotype:protein_coding gene_symbol:Rpl7l1 description:ribosomal protein L7-like 1 [Source:RGD Symbol;Acc:1308469]	22.36	6	6	7	246	28.5137	10.5796	1.14205	1.13513	1.0906	1.1226	0.795886	0.87719	0.971442	0.881506	1.2735	0.0105799
ENSRNOP00000048331	GIT ArfGAP 2	Git2	pep chromosome:Rnor_6.0:12:47590154:47631119:1 gene:ENSRNOG00000001190.6 transcript:ENSRNOT00000045946.3 gene_biotype:protein_coding transcript_biotype:protein_coding gene_symbol:Git2 description:GIT ArfGAP 2 [Source:RGD Symbol;Acc:1359708]	11.2	7	8	8	759	84.4724	7.73779	1.06612	1.07473	1.10942	1.08342	0.872407	0.796305	0.884403	0.851038	1.27306	0.00161177
ENSRNOP00000026989	poly(A) binding protein interacting protein 2	Paip2	pep chromosome:Rnor_6.0:18:28409955:28415910:1 gene:ENSRNOG00000019934.4 transcript:ENSRNOT00000026989.4 gene_biotype:protein_coding transcript_biotype:protein_coding gene_symbol:Paip2 description:poly(A) binding protein interacting protein 2 [Source:RGD Symbol;Acc:1359176]	23.39	3	3	4	124	14.6907	4.11963	1.095	1.09576	1.0065	1.06575	0.783283	0.835412	0.893022	0.837239	1.27294	0.00622353
ENSRNOP00000003891	septin 9	Sept9	pep chromosome:Rnor_6.0:10:106264434:106348490:1 gene:ENSRNOG00000002807.8 transcript:ENSRNOT00000003891.6 gene_biotype:protein_coding transcript_biotype:protein_coding gene_symbol:Sept9 description:septin 9 [Source:MGI Symbol;Acc:MGI:1858222]	38.87	21	21	45	566	63.7598	8.6167	1.07948	1.12246	1.14258	1.11484	0.87791	0.849662	0.900067	0.875879	1.27282	0.000539483
ENSRNOP00000071741	RAB13, member RAS oncogene family	Rab13	pep chromosome:Rnor_6.0:2:189581644:189586039:1 gene:ENSRNOG00000016733.4 transcript:ENSRNOT00000092112.1 gene_biotype:protein_coding transcript_biotype:protein_coding gene_symbol:Rab13 description:RAB13, member RAS oncogene family [Source:RGD Symbol;Acc:620880]	36.95	5	8	28	203	22.8869	9.43701	1.05039	1.06668	1.17583	1.09763	0.8648	0.841419	0.881684	0.862634	1.27242	0.00461817
ENSRNOP00000025788	nucleolar and coiled-body phosphoprotein 1	Nolc1	pep chromosome:Rnor_6.0:1:265829108:265839818:1 gene:ENSRNOG00000018704.5 transcript:ENSRNOT00000025791.5 gene_biotype:protein_coding transcript_biotype:protein_coding gene_symbol:Nolc1 description:nucleolar and coiled-body phosphoprotein 1 [Source:RGD Symbol;Acc:621578]	22.16	15	15	24	704	73.5206	9.53955	0.979319	1.1126	1.04507	1.04566	0.839882	0.773098	0.852634	0.821871	1.2723	0.00806255
ENSRNOP00000001954	tyrosine 3-monooxygenase/tryptophan 5-monooxygenase activation protein, gamma	Ywhag	pep chromosome:Rnor_6.0:12:23789638:23817883:1 gene:ENSRNOG00000001436.5 transcript:ENSRNOT00000001954.3 gene_biotype:protein_coding transcript_biotype:protein_coding gene_symbol:Ywhag description:tyrosine 3-monooxygenase/tryptophan 5-monooxygenase activation protein, gamma [Source:RGD Symbol;Acc:62002]	59.92	9	14	74	247	28.2849	4.89404	1.02354	1.08678	1.03956	1.04996	0.810634	0.847663	0.817565	0.825287	1.27224	0.00052933
ENSRNOP00000038728	DEAD-box helicase 18	Ddx18	pep chromosome:Rnor_6.0:13:37522561:37536066:-1 gene:ENSRNOG00000025430.4 transcript:ENSRNOT00000037203.3 gene_biotype:protein_coding transcript_biotype:protein_coding gene_symbol:Ddx18 description:DEAD-box helicase 18 [Source:RGD Symbol;Acc:1549712]	17.95	12	12	16	674	75.5009	9.29053	1.05993	1.15566	1.08785	1.10115	0.865319	0.852162	0.879493	0.865658	1.27203	0.00133467
ENSRNOP00000015831	pumilio RNA-binding family member 1	Pum1	pep chromosome:Rnor_6.0:5:148781222:148911803:1 gene:ENSRNOG00000011709.7 transcript:ENSRNOT00000015831.6 gene_biotype:protein_coding transcript_biotype:protein_coding gene_symbol:Pum1 description:pumilio RNA-binding family member 1 [Source:RGD Symbol;Acc:1307190]	10.96	7	11	16	1186	126.212	6.85889	1.0513	1.11942	1.03003	1.06692	0.8506	0.797383	0.868996	0.838993	1.27166	0.00271115
ENSRNOP00000022194	serpin family B member 9	Serpinb9	pep chromosome:Rnor_6.0:17:32650441:32661865:-1 gene:ENSRNOG00000033772.5 transcript:ENSRNOT00000022194.7 gene_biotype:protein_coding transcript_biotype:protein_coding gene_symbol:Serpinb9 description:serpin family B member 9 [Source:RGD Symbol;Acc:1549730]	47.06	14	15	38	374	42.2741	5.85889	1.04433	1.17277	1.01796	1.07835	0.859295	0.864817	0.820941	0.848351	1.27111	0.00987009
ENSRNOP00000073271	glutathione peroxidase 3	Gpx3	pep chromosome:Rnor_6.0:10:40247436:40255422:1 gene:ENSRNOG00000052564.1 transcript:ENSRNOT00000079830.1 gene_biotype:protein_coding transcript_biotype:protein_coding gene_symbol:Gpx3 description:glutathione peroxidase 3 [Source:RGD Symbol;Acc:69224]	38.22	8	8	17	225	25.2579	8.11865	1.10117	1.2424	1.23571	1.19309	0.866829	0.961272	0.988544	0.938882	1.27076	0.0125287
ENSRNOP00000062813	DEAD-box helicase 20	Ddx20	pep chromosome:Rnor_6.0:2:208144139:208152179:-1 gene:ENSRNOG00000015274.7 transcript:ENSRNOT00000068152.3 gene_biotype:protein_coding transcript_biotype:protein_coding gene_symbol:Ddx20 description:DEAD-box helicase 20 [Source:RGD Symbol;Acc:621744]	4	3	3	3	824	91.3685	6.75635	0.969779	1.13084	1.05039	1.05033	0.817358	0.747107	0.916224	0.826896	1.27021	0.0297656
ENSRNOP00000076230	mitochondrial ribosomal protein S17	Mrps17	pep chromosome:Rnor_6.0:12:30570567:30573607:-1 gene:ENSRNOG00000000926.7 transcript:ENSRNOT00000093534.1 gene_biotype:protein_coding transcript_biotype:protein_coding gene_symbol:Mrps17 description:mitochondrial ribosomal protein S17 [Source:RGD Symbol;Acc:1307650]	20.47	3	3	5	127	13.9906	9.68604	1.14154	1.08581	1.00046	1.07594	0.868498	0.808953	0.865446	0.847632	1.26934	0.00731806
ENSRNOP00000003413	RAS like proto-oncogene B	Ralb	pep chromosome:Rnor_6.0:13:35494721:35511020:-1 gene:ENSRNOG00000002440.6 transcript:ENSRNOT00000003413.6 gene_biotype:protein_coding transcript_biotype:protein_coding gene_symbol:Ralb description:RAS like proto-oncogene B [Source:RGD Symbol;Acc:619852]	18.05	3	4	7	205	23.2458	6.04932	1.16814	1.07663	1.15253	1.13243	0.903658	0.835865	0.937526	0.89235	1.26905	0.00429469
ENSRNOP00000026118	2-oxoglutarate and iron-dependent oxygenase domain containing 1	Ogfod1	pep chromosome:Rnor_6.0:19:11425105:11451278:-1 gene:ENSRNOG00000019288.7 transcript:ENSRNOT00000026118.7 gene_biotype:protein_coding transcript_biotype:protein_coding gene_symbol:Ogfod1 description:2-oxoglutarate and iron-dependent oxygenase domain containing 1 [Source:RGD Symbol;Acc:1308848]	3.3	1	1	1	545	62.5176	4.93213	1.0389	1.11295	0.99114	1.04766	0.75237	0.897776	0.826623	0.82559	1.26899	0.0155718
ENSRNOP00000074070	acyl-CoA binding domain containing 3	Acbd3	pep chromosome:Rnor_6.0:13:99004942:99035519:1 gene:ENSRNOG00000003185.5 transcript:ENSRNOT00000085390.1 gene_biotype:protein_coding transcript_biotype:protein_coding gene_symbol:Acbd3 description:acyl-CoA binding domain containing 3 [Source:RGD Symbol;Acc:727851]	36.88	15	15	29	526	60.2829	5.0083	1.0558	1.14955	1.00291	1.06942	0.842562	0.812887	0.872886	0.842778	1.26892	0.00803639
ENSRNOP00000006884	replication termination factor 2 domain containing 1	Rtfdc1	pep chromosome:Rnor_6.0:3:170443855:170473456:1 gene:ENSRNOG00000005083.5 transcript:ENSRNOT00000006884.5 gene_biotype:protein_coding transcript_biotype:protein_coding gene_symbol:Rtfdc1 description:replication termination factor 2 domain containing 1 [Source:RGD Symbol;Acc:1311072]	7.84	2	3	3	306	33.7902	8.86572	1.19631	1.13994	1.00448	1.11358	0.794804	0.932469	0.908121	0.878465	1.26764	0.0295995
ENSRNOP00000070726	ERGIC and golgi 2	Ergic2	pep chromosome:Rnor_6.0:4:182569327:182594231:-1 gene:ENSRNOG00000001852.7 transcript:ENSRNOT00000079291.1 gene_biotype:protein_coding transcript_biotype:protein_coding gene_symbol:Ergic2 description:ERGIC and golgi 2 [Source:RGD Symbol;Acc:1310606]	16.98	5	5	5	377	42.4514	6.82959	1.05508	1.06228	1.0494	1.05558	0.810086	0.806038	0.882314	0.832813	1.26749	0.000884393
ENSRNOP00000070002	hypothetical protein LOC689959	LOC689959	pep chromosome:Rnor_6.0:8:55164736:55171718:-1 gene:ENSRNOG00000051792.1 transcript:ENSRNOT00000080736.1 gene_biotype:protein_coding transcript_biotype:protein_coding gene_symbol:LOC689959 description:hypothetical protein LOC689959 [Source:RGD Symbol;Acc:1586341]	8.73	1	1	1	126	14.2849	8.5874	1.08465	0.97078	1.14583	1.06709	0.929927	0.764584	0.832303	0.842271	1.26692	0.0328808
ENSRNOP00000026792	ARP1 actin related protein 1 homolog A	Actr1a	pep chromosome:Rnor_6.0:1:266123870:266142538:-1 gene:ENSRNOG00000019725.5 transcript:ENSRNOT00000026792.5 gene_biotype:protein_coding transcript_biotype:protein_coding gene_symbol:Actr1a description:ARP1 actin related protein 1 homolog A [Source:RGD Symbol;Acc:1307025]	41.76	7	15	43	376	42.5869	6.63916	1.07108	1.00773	1.10419	1.061	0.816651	0.82666	0.869409	0.837574	1.26675	0.00237195
ENSRNOP00000010158	glycogen phosphorylase B	Pygb	pep chromosome:Rnor_6.0:3:146582752:146634535:1 gene:ENSRNOG00000007583.7 transcript:ENSRNOT00000010157.6 gene_biotype:protein_coding transcript_biotype:protein_coding gene_symbol:Pygb description:glycogen phosphorylase B [Source:RGD Symbol;Acc:3460]	49.53	26	37	75	846	96.7134	6.90283	1.04003	1.12203	1.12077	1.09428	0.844469	0.854145	0.892941	0.863852	1.26674	0.00172909
ENSRNOP00000026021	fibrillarin	Fbl	pep chromosome:Rnor_6.0:1:85103519:85112619:1 gene:ENSRNOG00000019229.4 transcript:ENSRNOT00000026021.4 gene_biotype:protein_coding transcript_biotype:protein_coding gene_symbol:Fbl description:fibrillarin [Source:RGD Symbol;Acc:1305542]	45.57	13	13	25	327	34.2006	10.2427	0.965646	1.19338	1.10765	1.08889	0.873416	0.8629	0.842828	0.859715	1.26657	0.0267793
ENSRNOP00000018221	carboxypeptidase N subunit 1	Cpn1	pep chromosome:Rnor_6.0:1:263733519:263762785:-1 gene:ENSRNOG00000013439.7 transcript:ENSRNOT00000018221.7 gene_biotype:protein_coding transcript_biotype:protein_coding gene_symbol:Cpn1 description:carboxypeptidase N subunit 1 [Source:RGD Symbol;Acc:70931]	14.66	4	5	5	457	51.9481	8.44092	1.03021	1.20757	1.09729	1.11169	0.834115	0.849427	0.949726	0.877756	1.26651	0.0207519
ENSRNOP00000024349	SSU72 homolog, RNA polymerase II CTD phosphatase	Ssu72	pep chromosome:Rnor_6.0:5:173152964:173182719:1 gene:ENSRNOG00000017829.5 transcript:ENSRNOT00000024349.5 gene_biotype:protein_coding transcript_biotype:protein_coding gene_symbol:Ssu72 description:SSU72 homolog, RNA polymerase II CTD phosphatase [Source:RGD Symbol;Acc:1307854]	17.01	3	3	4	194	22.53	5.32568	1.04058	1.20725	1.11675	1.12153	0.859065	0.930872	0.866798	0.885579	1.26644	0.0114321
ENSRNOP00000065625	splicing factor 3B, subunit 6	Sf3b6	pep chromosome:Rnor_6.0:6:29991307:29999410:-1 gene:ENSRNOG00000046172.2 transcript:ENSRNOT00000075790.2 gene_biotype:protein_coding transcript_biotype:protein_coding gene_symbol:Sf3b6 description:splicing factor 3B, subunit 6 [Source:RGD Symbol;Acc:2318878]	17.07	2	2	7	123	14.3185	9.61279	1.02835	1.11344	1.13816	1.09332	0.835622	0.903915	0.850657	0.863398	1.2663	0.00421189
ENSRNOP00000033596	canopy FGF signaling regulator 4	Cnpy4	pep chromosome:Rnor_6.0:12:19328957:19335119:1 gene:ENSRNOG00000027175.6 transcript:ENSRNOT00000033288.6 gene_biotype:protein_coding transcript_biotype:protein_coding gene_symbol:Cnpy4 description:canopy FGF signaling regulator 4 [Source:RGD Symbol;Acc:1307636]	25.51	6	6	8	247	28.3661	4.85596	1.0929	1.11997	0.903213	1.0387	0.829741	0.809351	0.822891	0.820661	1.26568	0.0333703
ENSRNOP00000076040	ubiquitin protein ligase E3C	Ube3c	pep chromosome:Rnor_6.0:4:2505909:2590678:1 gene:ENSRNOG00000010702.8 transcript:ENSRNOT00000092756.1 gene_biotype:protein_coding transcript_biotype:protein_coding gene_symbol:Ube3c description:ubiquitin protein ligase E3C [Source:RGD Symbol;Acc:1559986]	17.46	3	16	19	962	110.392	6.68311	1.16495	0.988674	1.18998	1.11453	0.837925	0.867317	0.936672	0.880638	1.2656	0.0285189
ENSRNOP00000007371	apolipoprotein B	Apob	pep chromosome:Rnor_6.0:6:33176826:33216378:1 gene:ENSRNOG00000005542.8 transcript:ENSRNOT00000007371.6 gene_biotype:protein_coding transcript_biotype:protein_coding gene_symbol:Apob description:apolipoprotein B [Source:RGD Symbol;Acc:2129]	41.92	160	162	355	4506	509.376	7.21045	1.01704	1.08272	1.03871	1.04616	0.815571	0.802341	0.86341	0.827107	1.26484	0.00121727
ENSRNOP00000066263	erbb2 interacting protein	Erbin	pep chromosome:Rnor_6.0:2:33881024:33920837:-1 gene:ENSRNOG00000047137.3 transcript:ENSRNOT00000075196.3 gene_biotype:protein_coding transcript_biotype:protein_coding gene_symbol:Erbin description:erbb2 interacting protein [Source:RGD Symbol;Acc:1562952]	5.8	6	6	6	1258	140.041	5.98584	1.06422	1.02819	1.11994	1.07078	0.866348	0.812619	0.861004	0.846657	1.26472	0.00210966
ENSRNOP00000013900	ADP-ribosylation factor GTPase activating protein 1	Arfgap1	pep chromosome:Rnor_6.0:3:176475893:176489925:1 gene:ENSRNOG00000043150.4 transcript:ENSRNOT00000013900.6 gene_biotype:protein_coding transcript_biotype:protein_coding gene_symbol:Arfgap1 description:ADP-ribosylation factor GTPase activating protein 1 [Source:RGD Symbol;Acc:708452]	42.41	12	12	18	415	45.4146	5.56689	1.02749	1.05004	1.06577	1.04777	0.892828	0.790799	0.801754	0.828461	1.26472	0.00303711
ENSRNOP00000038448	seryl-tRNA synthetase	Sars	pep chromosome:Rnor_6.0:2:211219750:211235440:-1 gene:ENSRNOG00000020255.6 transcript:ENSRNOT00000033015.4 gene_biotype:protein_coding transcript_biotype:protein_coding gene_symbol:Sars description:seryl-tRNA synthetase [Source:RGD Symbol;Acc:628813]	47.07	21	21	45	512	58.5508	6.18896	1.00462	1.04761	1.10988	1.05404	0.848429	0.804563	0.847911	0.833634	1.26439	0.00286747
ENSRNOP00000005461	complement component 4 binding protein, alpha	C4bpa	pep chromosome:Rnor_6.0:13:47342079:47377703:-1 gene:ENSRNOG00000004062.5 transcript:ENSRNOT00000005461.5 gene_biotype:protein_coding transcript_biotype:protein_coding gene_symbol:C4bpa description:complement component 4 binding protein, alpha [Source:RGD Symbol;Acc:2235]	31.28	18	19	30	601	67.1576	7.78174	1.13353	0.99299	1.01931	1.04861	0.821385	0.802171	0.864953	0.829503	1.26414	0.00955029
ENSRNOP00000049537	glycophorin C (Gerbich blood group)	Gypc	pep chromosome:Rnor_6.0:18:25312387:25344614:-1 gene:ENSRNOG00000029939.3 transcript:ENSRNOT00000046369.3 gene_biotype:protein_coding transcript_biotype:protein_coding gene_symbol:Gypc description:glycophorin C (Gerbich blood group) [Source:RGD Symbol;Acc:1310295]	36.84	2	2	2	95	10.4363	5.05908	1.04202	1.02441	1.17093	1.07912	0.895754	0.748812	0.917212	0.853926	1.26372	0.032712
ENSRNOP00000025149	ZPR1 zinc finger	Zpr1	pep chromosome:Rnor_6.0:8:50563047:50572621:1 gene:ENSRNOG00000018481.5 transcript:ENSRNOT00000025149.5 gene_biotype:protein_coding transcript_biotype:protein_coding gene_symbol:Zpr1 description:ZPR1 zinc finger [Source:RGD Symbol;Acc:1562173]	37.91	14	14	20	459	50.8221	4.7417	1.02454	1.13729	1.09255	1.08479	0.85975	0.839765	0.876091	0.858535	1.26354	0.00277238
ENSRNOP00000036621		AC141959.1	pep chromosome:Rnor_6.0:6:137336107:137353249:-1 gene:ENSRNOG00000028545.4 transcript:ENSRNOT00000039631.4 gene_biotype:protein_coding transcript_biotype:protein_coding gene_symbol:AC141959.1	0.39	2	2	2	5582	584.77	5.59229	1.16072	1.0913	1.04161	1.09788	0.899747	0.803469	0.904136	0.869117	1.26321	0.0086548
ENSRNOP00000035176	golgi integral membrane protein 4	Golim4	pep chromosome:Rnor_6.0:2:174322872:174413038:-1 gene:ENSRNOG00000024213.6 transcript:ENSRNOT00000037115.5 gene_biotype:protein_coding transcript_biotype:protein_coding gene_symbol:Golim4 description:golgi integral membrane protein 4 [Source:RGD Symbol;Acc:1310948]	31.09	1	20	33	653	76.5506	4.85596	1.0131	1.05824	1.1654	1.07892	0.829704	0.85363	0.879356	0.85423	1.26303	0.0090266
ENSRNOP00000001190	SBDS, ribosome maturation factor	Sbds	pep chromosome:Rnor_6.0:12:29921443:29930600:1 gene:ENSRNOG00000000888.3 transcript:ENSRNOT00000001190.3 gene_biotype:protein_coding transcript_biotype:protein_coding gene_symbol:Sbds description:SBDS, ribosome maturation factor [Source:RGD Symbol;Acc:1311043]	62	16	16	32	250	28.7343	8.74854	1.01676	1.11588	1.10046	1.0777	0.834383	0.858156	0.867671	0.853403	1.26283	0.00227049
ENSRNOP00000015722	FK506 binding protein 7	Fkbp7	pep chromosome:Rnor_6.0:3:63522403:63535991:-1 gene:ENSRNOG00000011758.7 transcript:ENSRNOT00000015722.7 gene_biotype:protein_coding transcript_biotype:protein_coding gene_symbol:Fkbp7 description:FK506 binding protein 7 [Source:RGD Symbol;Acc:1305293]	17.43	4	4	4	218	24.8025	6.23975	1.13278	1.11652	1.11386	1.12106	0.9365	0.851148	0.875772	0.887807	1.26273	0.000859764
ENSRNOP00000039482	spleen associated tyrosine kinase	Syk	pep chromosome:Rnor_6.0:17:12614311:12669573:-1 gene:ENSRNOG00000012160.7 transcript:ENSRNOT00000041726.4 gene_biotype:protein_coding transcript_biotype:protein_coding gene_symbol:Syk description:spleen associated tyrosine kinase [Source:RGD Symbol;Acc:3796]	15.68	7	7	7	606	68.8826	7.28369	1.04108	1.14884	1.07331	1.08774	0.787653	0.936887	0.860399	0.861647	1.2624	0.0135209
ENSRNOP00000003611	NME/NM23 nucleoside diphosphate kinase 2	Nme2	pep chromosome:Rnor_6.0:10:81648216:81653717:-1 gene:ENSRNOG00000002671.3 transcript:ENSRNOT00000003611.3 gene_biotype:protein_coding transcript_biotype:protein_coding gene_symbol:Nme2 description:NME/NM23 nucleoside diphosphate kinase 2 [Source:RGD Symbol;Acc:619877]	84.21	6	12	118	152	17.2719	7.44482	1.05916	1.02649	1.07524	1.05363	0.812498	0.84119	0.85069	0.834793	1.26215	0.000284451
ENSRNOP00000068432	schlafen family member 5	Slfn5	pep chromosome:Rnor_6.0:10:70298586:70312070:1 gene:ENSRNOG00000021719.7 transcript:ENSRNOT00000076133.1 gene_biotype:protein_coding transcript_biotype:protein_coding gene_symbol:Slfn5 description:schlafen family member 5 [Source:RGD Symbol;Acc:1312025]	10.87	9	9	10	883	100.982	6.65381	1.13799	1.06383	1.11628	1.10604	0.87496	0.837528	0.916455	0.876315	1.26214	0.00192186
ENSRNOP00000071228	mitochondrial ribosomal protein S6	Mrps6	pep chromosome:Rnor_6.0:11:32211115:32263899:1 gene:ENSRNOG00000059381.1 transcript:ENSRNOT00000087452.1 gene_biotype:protein_coding transcript_biotype:protein_coding gene_symbol:Mrps6 description:mitochondrial ribosomal protein S6 [Source:RGD Symbol;Acc:2322928]	23.2	3	3	4	125	14.3326	9.49561	1.06641	1.14503	1.07673	1.09606	0.872643	0.870553	0.862378	0.868525	1.26198	0.000791919
ENSRNOP00000074938	G protein-coupled receptor, class C, group 5, member C	Gprc5c	pep chromosome:Rnor_6.0:10:103396155:103414098:1 gene:ENSRNOG00000003144.6 transcript:ENSRNOT00000086924.1 gene_biotype:protein_coding transcript_biotype:protein_coding gene_symbol:Gprc5c description:G protein-coupled receptor, class C, group 5, member C [Source:RGD Symbol;Acc:1311408]	7.5	3	3	3	440	48.3228	8.01611	1.07297	1.16375	1.12782	1.12151	0.907369	0.849388	0.909894	0.888884	1.26171	0.00212868
ENSRNOP00000023736	cell division cycle 16	Cdc16	pep chromosome:Rnor_6.0:16:81493355:81516493:1 gene:ENSRNOG00000017536.8 transcript:ENSRNOT00000023736.7 gene_biotype:protein_coding transcript_biotype:protein_coding gene_symbol:Cdc16 description:cell division cycle 16 [Source:RGD Symbol;Acc:1305076]	15.16	8	8	9	620	71.3153	5.70654	0.977438	1.12252	1.10933	1.06976	0.887975	0.81567	0.841689	0.848445	1.26085	0.0121892
ENSRNOP00000053268	FER tyrosine kinase	Fer	pep chromosome:Rnor_6.0:9:111649631:111862670:1 gene:ENSRNOG00000015898.8 transcript:ENSRNOT00000056430.2 gene_biotype:protein_coding transcript_biotype:protein_coding gene_symbol:Fer description:FER tyrosine kinase [Source:RGD Symbol;Acc:1306273]	6.18	1	4	5	453	51.4594	8.20654	1.00148	1.08423	1.26517	1.11696	0.885551	0.855694	0.916681	0.885975	1.26071	0.044401
ENSRNOP00000023037	integral membrane protein 2B	Itm2b	pep chromosome:Rnor_6.0:15:55254706:55277713:-1 gene:ENSRNOG00000016271.5 transcript:ENSRNOT00000023037.5 gene_biotype:protein_coding transcript_biotype:protein_coding gene_symbol:Itm2b description:integral membrane protein 2B [Source:RGD Symbol;Acc:620727]	26.32	6	6	7	266	30.2943	5.30029	1.05333	1.16023	1.05009	1.08788	0.772397	0.868875	0.947521	0.862931	1.26069	0.0224713
ENSRNOP00000035860	G protein nucleolar 3	Gnl3	pep chromosome:Rnor_6.0:16:7097507:7103604:-1 gene:ENSRNOG00000028461.5 transcript:ENSRNOT00000033677.5 gene_biotype:protein_coding transcript_biotype:protein_coding gene_symbol:Gnl3 description:G protein nucleolar 3 [Source:RGD Symbol;Acc:631354]	18.77	7	8	10	538	60.6227	9.14404	1.03037	1.15661	1.12998	1.10566	0.953881	0.823689	0.853747	0.877106	1.26057	0.0141957
ENSRNOP00000019584	Enah/Vasp-like	Evl	pep chromosome:Rnor_6.0:6:132551394:132590241:1 gene:ENSRNOG00000014476.6 transcript:ENSRNOT00000019583.3 gene_biotype:protein_coding transcript_biotype:protein_coding gene_symbol:Evl description:Enah/Vasp-like [Source:RGD Symbol;Acc:621150]	16.33	4	4	4	392	42.0101	8.35303	1.10822	1.06554	1.02629	1.06668	0.911755	0.75646	0.870708	0.846308	1.26039	0.0134033
ENSRNOP00000027614	STN1, CST complex subunit	Stn1	pep chromosome:Rnor_6.0:1:267281764:267315729:-1 gene:ENSRNOG00000020376.7 transcript:ENSRNOT00000027614.7 gene_biotype:protein_coding transcript_biotype:protein_coding gene_symbol:Stn1 description:STN1, CST complex subunit [Source:RGD Symbol;Acc:1305637]	16.71	5	6	6	377	43.3839	5.5415	1.05621	1.23291	1.12642	1.13851	0.923325	0.857168	0.929474	0.903322	1.26036	0.0139788
ENSRNOP00000002862	signal recognition particle subunit SRP72-like	LOC108348180	pep chromosome:Rnor_6.0:14:33447591:33560503:-1 gene:ENSRNOG00000002100.6 transcript:ENSRNOT00000002862.6 gene_biotype:protein_coding transcript_biotype:protein_coding gene_symbol:LOC108348180 description:signal recognition particle subunit SRP72-like [Source:RGD Symbol;Acc:11405956]	45.67	21	28	58	670	74.6058	9.17334	1.01211	1.09326	1.0978	1.06773	0.841079	0.890786	0.809622	0.847162	1.26036	0.00378704
ENSRNOP00000059386	dematin actin binding protein	Dmtn	pep chromosome:Rnor_6.0:15:52292765:52320385:-1 gene:ENSRNOG00000012273.8 transcript:ENSRNOT00000067776.3 gene_biotype:protein_coding transcript_biotype:protein_coding gene_symbol:Dmtn description:dematin actin binding protein [Source:RGD Symbol;Acc:1311419]	6.56	1	2	2	320	35.6681	6.55127	1.108	0.966599	1.03613	1.03691	0.867882	0.821423	0.779257	0.822854	1.26014	0.0113097
ENSRNOP00000070444	hyaluronan-mediated motility receptor	Hmmr	pep chromosome:Rnor_6.0:10:25861490:25890639:-1 gene:ENSRNOG00000059894.1 transcript:ENSRNOT00000085499.1 gene_biotype:protein_coding transcript_biotype:protein_coding gene_symbol:Hmmr description:hyaluronan-mediated motility receptor [Source:RGD Symbol;Acc:2805]	3.09	2	2	2	712	82.2577	5.78271	1.13157	1.16734	0.970372	1.08976	0.839092	0.869423	0.886025	0.864847	1.26006	0.0223437
ENSRNOP00000027608	death associated protein 3	Dap3	pep chromosome:Rnor_6.0:2:188225613:188252725:-1 gene:ENSRNOG00000020373.7 transcript:ENSRNOT00000027608.7 gene_biotype:protein_coding transcript_biotype:protein_coding gene_symbol:Dap3 description:death associated protein 3 [Source:RGD Symbol;Acc:1305339]	35.61	12	12	17	396	45.0834	9.1001	1.02647	1.17656	1.1023	1.10177	0.867062	0.876793	0.879807	0.874554	1.25981	0.00641097
ENSRNOP00000024122	nucleolar protein 7	Nol7	pep chromosome:Rnor_6.0:17:24015982:24020261:1 gene:ENSRNOG00000017904.6 transcript:ENSRNOT00000024122.6 gene_biotype:protein_coding transcript_biotype:protein_coding gene_symbol:Nol7 description:nucleolar protein 7 [Source:RGD Symbol;Acc:1565934]	10.44	4	4	4	297	33.6035	9.64209	1.0189	1.15965	1.095	1.09118	0.907384	0.772034	0.919066	0.866161	1.25979	0.0225137
ENSRNOP00000053513	PGAM family member 5, mitochondrial serine/threonine protein phosphatase	Pgam5	pep chromosome:Rnor_6.0:12:52467450:52474511:1 gene:ENSRNOG00000037443.1 transcript:ENSRNOT00000056675.1 gene_biotype:protein_coding transcript_biotype:protein_coding gene_symbol:Pgam5 description:PGAM family member 5, mitochondrial serine/threonine protein phosphatase [Source:RGD Symbol;Acc:1312028]	40.97	11	11	21	288	31.9805	8.67529	1.02742	1.09669	1.07981	1.06797	0.863171	0.826589	0.853567	0.847776	1.25974	0.000729133
ENSRNOP00000012645	Rho GTPase activating protein 25	Arhgap25	pep chromosome:Rnor_6.0:4:119249682:119327822:-1 gene:ENSRNOG00000009347.5 transcript:ENSRNOT00000012645.5 gene_biotype:protein_coding transcript_biotype:protein_coding gene_symbol:Arhgap25 description:Rho GTPase activating protein 25 [Source:RGD Symbol;Acc:1562105]	9.57	6	6	7	648	73.505	6.32861	1.12907	1.0773	1.07676	1.09438	0.930314	0.833147	0.843226	0.868895	1.2595	0.00311199
ENSRNOP00000004701	TROVE domain family, member 2	Trove2	pep chromosome:Rnor_6.0:13:60546912:60567882:-1 gene:ENSRNOG00000003434.7 transcript:ENSRNOT00000004701.7 gene_biotype:protein_coding transcript_biotype:protein_coding gene_symbol:Trove2 description:TROVE domain family, member 2 [Source:RGD Symbol;Acc:1305083]	20.26	9	9	10	538	60.004	8.06006	1.03753	1.15807	1.13107	1.10889	0.87294	0.843604	0.925555	0.8807	1.2591	0.00641317
ENSRNOP00000054551	ubiquitin specific peptidase 3	Usp3	pep chromosome:Rnor_6.0:8:72207972:72284873:-1 gene:ENSRNOG00000017714.7 transcript:ENSRNOT00000057739.4 gene_biotype:protein_coding transcript_biotype:protein_coding gene_symbol:Usp3 description:ubiquitin specific peptidase 3 [Source:RGD Symbol;Acc:1308852]	8.81	3	3	5	522	59.133	8.27979	1.14215	0.937974	1.07021	1.05011	0.854252	0.765207	0.882902	0.83412	1.25894	0.035953
ENSRNOP00000009737	ATPase H+ transporting V1 subunit F	Atp6v1f	pep chromosome:Rnor_6.0:4:56744561:56747656:1 gene:ENSRNOG00000007392.3 transcript:ENSRNOT00000009737.3 gene_biotype:protein_coding transcript_biotype:protein_coding gene_symbol:Atp6v1f description:ATPase H+ transporting V1 subunit F [Source:RGD Symbol;Acc:621552]	41.18	5	5	8	119	13.362	5.8208	1.03839	1.04041	1.08342	1.05407	0.79421	0.888722	0.829115	0.837349	1.25882	0.00227164
ENSRNOP00000042044	gem (nuclear organelle) associated protein 7-like 1	Gemin7l1	pep chromosome:Rnor_6.0:4:78954599:78954997:-1 gene:ENSRNOG00000034168.2 transcript:ENSRNOT00000040934.2 gene_biotype:protein_coding transcript_biotype:protein_coding gene_symbol:Gemin7l1 description:gem (nuclear organelle) associated protein 7-like 1 [Source:RGD Symbol;Acc:1583234]	8.33	1	1	1	132	14.6397	8.23584	0.982331	1.10178	1.14226	1.07546	0.839325	0.822796	0.90111	0.85441	1.25871	0.0145618
ENSRNOP00000069540	aldolase, fructose-bisphosphate A	Aldoa	pep chromosome:Rnor_6.0:1:198228387:198233588:-1 gene:ENSRNOG00000052802.1 transcript:ENSRNOT00000088473.1 gene_biotype:protein_coding transcript_biotype:protein_coding gene_symbol:Aldoa description:aldolase, fructose-bisphosphate A [Source:RGD Symbol;Acc:2089]	61.81	19	22	80	364	39.3273	8.08936	1.05589	1.09027	1.11435	1.08684	0.854827	0.862372	0.873832	0.863677	1.25838	0.00023501
ENSRNOP00000008120	dynactin subunit 2	Dctn2	pep chromosome:Rnor_6.0:7:70556024:70571287:1 gene:ENSRNOG00000025481.4 transcript:ENSRNOT00000008120.4 gene_biotype:protein_coding transcript_biotype:protein_coding gene_symbol:Dctn2 description:dynactin subunit 2 [Source:RGD Symbol;Acc:1303182]	69.65	21	22	41	402	44.1207	5.26221	1.07377	1.08196	1.09139	1.08237	0.882312	0.871773	0.826696	0.86026	1.25819	0.000237215
ENSRNOP00000007104	cannabinoid receptor interacting protein 1	Cnrip1	pep chromosome:Rnor_6.0:14:100217393:100247235:1 gene:ENSRNOG00000005326.6 transcript:ENSRNOT00000007104.6 gene_biotype:protein_coding transcript_biotype:protein_coding gene_symbol:Cnrip1 description:cannabinoid receptor interacting protein 1 [Source:RGD Symbol;Acc:1308373]	9.15	2	2	2	164	18.6466	7.85498	1.11722	1.09716	1.24819	1.15419	0.845888	0.934787	0.971739	0.917471	1.25801	0.0171751
ENSRNOP00000073101	actin, alpha 2, smooth muscle, aorta	Acta2	pep chromosome:Rnor_6.0:1:252537615:252550394:-1 gene:ENSRNOG00000058039.1 transcript:ENSRNOT00000083468.1 gene_biotype:protein_coding transcript_biotype:protein_coding gene_symbol:Acta2 description:actin, alpha 2, smooth muscle, aorta [Source:RGD Symbol;Acc:621676]	66.76	3	21	406	376	41.8977	5.38916	1.06075	1.09939	1.14819	1.10277	0.913815	0.763011	0.952981	0.876603	1.25801	0.0231891
ENSRNOP00000024658	solute carrier family 28 member 2	Slc28a2	pep chromosome:Rnor_6.0:3:114355798:114647382:1 gene:ENSRNOG00000028668.6 transcript:ENSRNOT00000024658.7 gene_biotype:protein_coding transcript_biotype:protein_coding gene_symbol:Slc28a2 description:solute carrier family 28 member 2 [Source:RGD Symbol;Acc:61840]	6.22	4	4	9	659	72.5687	8.26514	1.13018	1.0951	0.958122	1.06114	0.888069	0.865604	0.776888	0.843521	1.25798	0.025323
ENSRNOP00000070127	striatin 4	Strn4	pep chromosome:Rnor_6.0:1:78735678:78764912:1 gene:ENSRNOG00000016145.6 transcript:ENSRNOT00000089715.1 gene_biotype:protein_coding transcript_biotype:protein_coding gene_symbol:Strn4 description:striatin 4 [Source:RGD Symbol;Acc:1307030]	6.27	3	5	7	670	72.7172	5.42725	1.05451	1.0249	1.1174	1.0656	0.809577	0.780624	0.952346	0.847516	1.25733	0.0216821
ENSRNOP00000023567	tropomyosin 3	Tpm3	pep chromosome:Rnor_6.0:2:189430041:189451029:1 gene:ENSRNOG00000017441.8 transcript:ENSRNOT00000023567.8 gene_biotype:protein_coding transcript_biotype:protein_coding gene_symbol:Tpm3 description:tropomyosin 3 [Source:RGD Symbol;Acc:621546]	66.13	11	23	89	248	28.9887	4.77979	1.06412	1.11012	1.04042	1.07155	0.839598	0.865797	0.851952	0.852449	1.25703	0.000552736
ENSRNOP00000006957	reticulon 4	Rtn4	pep chromosome:Rnor_6.0:14:114127025:114173670:1 gene:ENSRNOG00000004621.8 transcript:ENSRNOT00000006957.6 gene_biotype:protein_coding transcript_biotype:protein_coding gene_symbol:Rtn4 description:reticulon 4 [Source:RGD Symbol;Acc:620989]	41.39	4	9	21	360	38.7983	4.75439	1.06529	1.19382	1.12952	1.12954	0.959308	0.81394	0.922602	0.898617	1.25698	0.0157171
ENSRNOP00000071707	solute carrier family 39 member 7	Slc39a7	pep chromosome:Rnor_6.0:20:3819414:3822778:-1 gene:ENSRNOG00000000465.7 transcript:ENSRNOT00000077357.1 gene_biotype:protein_coding transcript_biotype:protein_coding gene_symbol:Slc39a7 description:solute carrier family 39 member 7 [Source:RGD Symbol;Acc:1593280]	6.41	3	3	8	468	49.469	6.99072	1.09557	1.04221	1.07369	1.07049	0.83997	0.873495	0.841897	0.851788	1.25676	0.000319892
ENSRNOP00000068391	cartilage associated protein-like 1	Crtapl1	pep chromosome:Rnor_6.0:8:122382617:122402197:-1 gene:ENSRNOG00000009878.7 transcript:ENSRNOT00000076548.2 gene_biotype:protein_coding transcript_biotype:protein_coding gene_symbol:Crtapl1 description:cartilage associated protein-like 1 [Source:RGD Symbol;Acc:1565180]	15.88	6	6	7	403	46.4608	5.79541	1.09808	1.15914	1.10404	1.12042	0.849091	0.925904	0.90055	0.891848	1.25629	0.00155416
ENSRNOP00000031387	WD repeat domain 41	Wdr41	pep chromosome:Rnor_6.0:2:24668205:24716014:1 gene:ENSRNOG00000025462.7 transcript:ENSRNOT00000036748.5 gene_biotype:protein_coding transcript_biotype:protein_coding gene_symbol:Wdr41 description:WD repeat domain 41 [Source:RGD Symbol;Acc:1306363]	11.52	4	4	5	460	51.4142	5.24951	1.03042	1.04823	1.21143	1.09669	0.837665	0.930534	0.851045	0.873081	1.25612	0.0256348
ENSRNOP00000074880	heterogeneous nuclear ribonucleoprotein A1	Hnrnpa1	pep chromosome:Rnor_6.0:7:144865608:144869926:1 gene:ENSRNOG00000036839.4 transcript:ENSRNOT00000091596.1 gene_biotype:protein_coding transcript_biotype:protein_coding gene_symbol:Hnrnpa1 description:heterogeneous nuclear ribonucleoprotein A1 [Source:RGD Symbol;Acc:69234]	43.77	10	15	48	313	33.599	9.23193	1.04007	1.10808	1.12001	1.08939	0.919235	0.842677	0.840175	0.867362	1.25598	0.00349522
ENSRNOP00000001679	collagen type VI alpha 1 chain	Col6a1	pep chromosome:Rnor_6.0:20:12658065:12675561:1 gene:ENSRNOG00000001249.8 transcript:ENSRNOT00000001679.7 gene_biotype:protein_coding transcript_biotype:protein_coding gene_symbol:Col6a1 description:collagen type VI alpha 1 chain [Source:RGD Symbol;Acc:1565398]	38.05	29	29	67	1025	108.738	5.36377	1.18699	1.11335	1.13345	1.1446	0.905369	0.866078	0.963417	0.911622	1.25556	0.00287992
ENSRNOP00000061535	MAP kinase-interacting serine/threonine kinase 1	Mknk1	pep chromosome:Rnor_6.0:5:134691913:134730459:1 gene:ENSRNOG00000010381.7 transcript:ENSRNOT00000067655.2 gene_biotype:protein_coding transcript_biotype:protein_coding gene_symbol:Mknk1 description:MAP kinase-interacting serine/threonine kinase 1 [Source:RGD Symbol;Acc:1559603]	7.99	3	3	4	413	46.1844	6.7417	1.15907	1.10429	0.999824	1.08773	0.886659	0.842666	0.869753	0.866359	1.25552	0.0102576
ENSRNOP00000075357	CHM, Rab escort protein 1	Chm	pep chromosome:Rnor_6.0:X:84668790:84768463:-1 gene:ENSRNOG00000000161.7 transcript:ENSRNOT00000088570.1 gene_biotype:protein_coding transcript_biotype:protein_coding gene_symbol:Chm description:CHM, Rab escort protein 1 [Source:RGD Symbol;Acc:2340]	21.77	10	10	12	611	68.4153	4.85596	1.09717	1.07177	1.06263	1.07719	0.820708	0.843574	0.909668	0.857983	1.25549	0.00155841
ENSRNOP00000008938	ribosomal protein S6 kinase A3	Rps6ka3	pep chromosome:Rnor_6.0:X:37469937:37575624:1 gene:ENSRNOG00000006632.7 transcript:ENSRNOT00000008938.6 gene_biotype:protein_coding transcript_biotype:protein_coding gene_symbol:Rps6ka3 description:ribosomal protein S6 kinase A3 [Source:RGD Symbol;Acc:1563860]	32.7	12	20	30	740	83.6709	6.88818	1.09323	1.1614	1.08817	1.11427	0.873817	0.868092	0.920641	0.887517	1.25549	0.00142328
ENSRNOP00000011651	islet cell autoantigen 1	Ica1	pep chromosome:Rnor_6.0:4:34635506:34780193:-1 gene:ENSRNOG00000008628.7 transcript:ENSRNOT00000011651.5 gene_biotype:protein_coding transcript_biotype:protein_coding gene_symbol:Ica1 description:islet cell autoantigen 1 [Source:RGD Symbol;Acc:621465]	7.71	4	4	6	480	54.6012	5.90967	1.03551	1.10382	1.08423	1.07452	0.861269	0.870484	0.836332	0.856028	1.25524	0.000654328
ENSRNOP00000026280	tripeptidyl peptidase 1	Tpp1	pep chromosome:Rnor_6.0:1:170588035:170594168:-1 gene:ENSRNOG00000019212.4 transcript:ENSRNOT00000026280.4 gene_biotype:protein_coding transcript_biotype:protein_coding gene_symbol:Tpp1 description:tripeptidyl peptidase 1 [Source:RGD Symbol;Acc:621296]	19.18	7	7	11	563	61.2748	6.63916	1.06319	1.09712	1.19136	1.11722	0.85284	0.997817	0.819694	0.890117	1.25514	0.0272746
ENSRNOP00000001379	aminoacyl tRNA synthetase complex-interacting multifunctional protein 2	Aimp2	pep chromosome:Rnor_6.0:12:12738820:12748345:1 gene:ENSRNOG00000001044.7 transcript:ENSRNOT00000001379.5 gene_biotype:protein_coding transcript_biotype:protein_coding gene_symbol:Aimp2 description:aminoacyl tRNA synthetase complex-interacting multifunctional protein 2 [Source:RGD Symbol;Acc:1560787]	30.31	8	8	16	320	35.4203	8.30908	0.991528	1.116	1.12725	1.07826	0.842861	0.857079	0.878805	0.859582	1.2544	0.00810623
ENSRNOP00000015474	heat shock protein family A (Hsp70) member 4 like	Hspa4l	pep chromosome:Rnor_6.0:2:127625683:127677503:1 gene:ENSRNOG00000010819.6 transcript:ENSRNOT00000015474.6 gene_biotype:protein_coding transcript_biotype:protein_coding gene_symbol:Hspa4l description:heat shock protein family A (Hsp70) member 4 like [Source:RGD Symbol;Acc:1306528]	20.45	15	19	25	1017	114.236	5.8335	1.07665	1.06057	1.07802	1.07175	0.829161	0.896188	0.838138	0.854496	1.25424	0.000563614
ENSRNOP00000071600	striatin 3	Strn3	pep chromosome:Rnor_6.0:6:72377699:72462657:-1 gene:ENSRNOG00000060335.1 transcript:ENSRNOT00000088720.1 gene_biotype:protein_coding transcript_biotype:protein_coding gene_symbol:Strn3 description:striatin 3 [Source:RGD Symbol;Acc:621827]	8.31	5	7	8	710	77.5806	5.26221	1.06223	1.21005	1.12363	1.13197	0.906427	0.926726	0.87493	0.902694	1.25399	0.00725594
ENSRNOP00000044360	Sad1 and UNC84 domain containing 2	Sun2	pep chromosome:Rnor_6.0:7:120951560:120967490:-1 gene:ENSRNOG00000015177.8 transcript:ENSRNOT00000046399.6 gene_biotype:protein_coding transcript_biotype:protein_coding gene_symbol:Sun2 description:Sad1 and UNC84 domain containing 2 [Source:RGD Symbol;Acc:1563141]	29.04	17	17	18	730	81.4773	6.87354	1.09338	1.07977	1.09375	1.08897	0.906411	0.845298	0.853685	0.868465	1.2539	0.00036078
ENSRNOP00000008557	LUC7-like 2 pre-mRNA splicing factor	Luc7l2	pep chromosome:Rnor_6.0:4:66290389:66354711:1 gene:ENSRNOG00000006001.6 transcript:ENSRNOT00000008557.6 gene_biotype:protein_coding transcript_biotype:protein_coding gene_symbol:Luc7l2 description:LUC7-like 2 pre-mRNA splicing factor [Source:RGD Symbol;Acc:1308651]	31.38	8	13	24	392	46.5547	10.0962	1.07757	1.12294	1.0545	1.08501	0.846124	0.842053	0.908129	0.865436	1.25371	0.00170653
ENSRNOP00000025133	block of proliferation 1	Bop1	pep chromosome:Rnor_6.0:7:117514533:117538342:-1 gene:ENSRNOG00000021773.5 transcript:ENSRNOT00000025134.5 gene_biotype:protein_coding transcript_biotype:protein_coding gene_symbol:Bop1 description:block of proliferation 1 [Source:RGD Symbol;Acc:1310589]	18.6	10	10	13	731	82.5877	6.44287	1.08752	1.00492	1.03038	1.04094	0.808333	0.837008	0.845702	0.830348	1.25362	0.00143824
ENSRNOP00000028426	coiled-coil domain containing 12	Ccdc12	pep chromosome:Rnor_6.0:8:118926478:118977051:1 gene:ENSRNOG00000020946.6 transcript:ENSRNOT00000028426.6 gene_biotype:protein_coding transcript_biotype:protein_coding gene_symbol:Ccdc12 description:coiled-coil domain containing 12 [Source:RGD Symbol;Acc:1306081]	4.22	1	1	1	166	18.9791	6.34131	1.024	1.12977	1.15551	1.10309	0.975996	0.911627	0.752534	0.880053	1.25344	0.0453594
ENSRNOP00000034882	sialic acid binding Ig-like lectin 5	Siglec5	pep chromosome:Rnor_6.0:1:98562346:98570949:-1 gene:ENSRNOG00000021474.5 transcript:ENSRNOT00000033648.4 gene_biotype:protein_coding transcript_biotype:protein_coding gene_symbol:Siglec5 description:sialic acid binding Ig-like lectin 5 [Source:RGD Symbol;Acc:1305432]	3.34	1	1	1	569	62.0714	7.54736	1.13537	1.09606	1.01694	1.08279	0.825104	0.913377	0.853157	0.863879	1.25341	0.00731106
ENSRNOP00000068667	cytoplasmic linker associated protein 1	Clasp1	pep chromosome:Rnor_6.0:13:34400170:34582203:1 gene:ENSRNOG00000002376.8 transcript:ENSRNOT00000084506.1 gene_biotype:protein_coding transcript_biotype:protein_coding gene_symbol:Clasp1 description:cytoplasmic linker associated protein 1 [Source:RGD Symbol;Acc:1310970]	17.9	18	22	23	1458	160.901	8.96826	0.995222	1.12048	1.11611	1.07727	0.891678	0.793034	0.893804	0.859505	1.25336	0.0145766
ENSRNOP00000001310	PDGFA associated protein 1	Pdap1	pep chromosome:Rnor_6.0:12:11240761:11251004:1 gene:ENSRNOG00000000990.7 transcript:ENSRNOT00000001310.7 gene_biotype:protein_coding transcript_biotype:protein_coding gene_symbol:Pdap1 description:PDGFA associated protein 1 [Source:RGD Symbol;Acc:620442]	30.39	7	7	18	181	20.5925	7.38623	1.01631	1.07358	1.0472	1.0457	0.824923	0.783077	0.895012	0.834337	1.25333	0.00446815
ENSRNOP00000029272	TBC1 domain family, member 10C	Tbc1d10c	pep chromosome:Rnor_6.0:1:219431997:219438779:-1 gene:ENSRNOG00000021510.5 transcript:ENSRNOT00000029237.5 gene_biotype:protein_coding transcript_biotype:protein_coding gene_symbol:Tbc1d10c description:TBC1 domain family, member 10C [Source:RGD Symbol;Acc:1311490]	2.24	1	1	1	446	49.9329	8.76318	1.08111	1.16113	1.03259	1.09161	0.899346	0.897722	0.815904	0.870991	1.25329	0.00901481
ENSRNOP00000030008	ubiquitin specific peptidase 48	Usp48	pep chromosome:Rnor_6.0:5:155935554:156002721:1 gene:ENSRNOG00000013602.6 transcript:ENSRNOT00000031855.5 gene_biotype:protein_coding transcript_biotype:protein_coding gene_symbol:Usp48 description:ubiquitin specific peptidase 48 [Source:RGD Symbol;Acc:735213]	4.63	4	4	4	1036	118.769	6.17627	1.00981	1.14988	1.09132	1.08367	0.82854	0.790775	0.974731	0.864682	1.25326	0.0341137
ENSRNOP00000023574	C-terminal binding protein 2	Ctbp2	pep chromosome:Rnor_6.0:1:205001761:205040755:-1 gene:ENSRNOG00000017326.8 transcript:ENSRNOT00000023574.6 gene_biotype:protein_coding transcript_biotype:protein_coding gene_symbol:Ctbp2 description:C-terminal binding protein 2 [Source:RGD Symbol;Acc:68372]	20.9	4	8	10	445	48.9561	6.94678	1.11968	1.10525	1.07324	1.09939	0.926331	0.854985	0.850434	0.87725	1.25322	0.00139413
ENSRNOP00000002550	synaptosome associated protein 29	Snap29	pep chromosome:Rnor_6.0:11:87827651:87858107:-1 gene:ENSRNOG00000001867.7 transcript:ENSRNOT00000002550.7 gene_biotype:protein_coding transcript_biotype:protein_coding gene_symbol:Snap29 description:synaptosome associated protein 29 [Source:RGD Symbol;Acc:620225]	46.3	10	10	15	257	29.0817	5.47803	1.00818	1.04679	1.08712	1.04736	0.851102	0.850817	0.805339	0.835753	1.25319	0.00151273
ENSRNOP00000002995	sosondowah ankyrin repeat domain family member B	Sowahb	pep chromosome:Rnor_6.0:14:16491573:16493876:1 gene:ENSRNOG00000002202.6 transcript:ENSRNOT00000002995.6 gene_biotype:protein_coding transcript_biotype:protein_coding gene_symbol:Sowahb description:sosondowah ankyrin repeat domain family member B [Source:RGD Symbol;Acc:1311994]	2.48	2	2	2	767	84.0638	8.52881	0.985131	1.01629	1.19338	1.06493	0.785618	0.848194	0.915568	0.849793	1.25317	0.0454011
ENSRNOP00000005726	torsin family 3, member A	Tor3a	pep chromosome:Rnor_6.0:13:74252405:74276964:-1 gene:ENSRNOG00000004307.6 transcript:ENSRNOT00000005726.4 gene_biotype:protein_coding transcript_biotype:protein_coding gene_symbol:Tor3a description:torsin family 3, member A [Source:RGD Symbol;Acc:1310101]	1.77	1	1	1	395	45.1371	6.65381	1.02037	1.12275	1.08586	1.07633	0.822248	0.850225	0.904818	0.859097	1.25286	0.00486877
ENSRNOP00000070817	eukaryotic translation initiation factor 2 subunit gamma	Eif2s3	pep chromosome:Rnor_6.0:X:63268037:63291107:-1 gene:ENSRNOG00000060793.1 transcript:ENSRNOT00000092019.1 gene_biotype:protein_coding transcript_biotype:protein_coding gene_symbol:Eif2s3 description:eukaryotic translation initiation factor 2 subunit gamma [Source:RGD Symbol;Acc:1561279]	50.85	4	19	50	472	51.0472	8.39697	0.948599	1.16635	1.04992	1.05495	0.88531	0.814176	0.826907	0.842131	1.25272	0.0330592
ENSRNOP00000053243	calcineurin-like EF-hand protein 1	Chp1	pep chromosome:Rnor_6.0:3:111354506:111389989:1 gene:ENSRNOG00000004742.5 transcript:ENSRNOT00000056405.2 gene_biotype:protein_coding transcript_biotype:protein_coding gene_symbol:Chp1 description:calcineurin-like EF-hand protein 1 [Source:RGD Symbol;Acc:620447]	63.59	9	9	11	195	22.4183	5.09717	1.03514	1.09603	1.04064	1.05727	0.89505	0.814667	0.822282	0.843999	1.25269	0.00268369
ENSRNOP00000070214	golgi transport 1B	Golt1b	pep chromosome:Rnor_6.0:4:176606649:176619710:1 gene:ENSRNOG00000058386.1 transcript:ENSRNOT00000084700.1 gene_biotype:protein_coding transcript_biotype:protein_coding gene_symbol:Golt1b description:golgi transport 1B [Source:RGD Symbol;Acc:1310691]	16.67	2	2	2	138	15.3834	10.3599	1.08861	1.0687	1.11167	1.08966	0.795355	0.893268	0.921362	0.869995	1.25249	0.00543459
ENSRNOP00000001918	adaptor-related protein complex 1, sigma 1 subunit	Ap1s1	pep chromosome:Rnor_6.0:12:22665112:22676075:1 gene:ENSRNOG00000001415.6 transcript:ENSRNOT00000001918.6 gene_biotype:protein_coding transcript_biotype:protein_coding gene_symbol:Ap1s1 description:adaptor-related protein complex 1, sigma 1 subunit [Source:RGD Symbol;Acc:1305911]	26.58	4	5	14	158	18.7206	5.73193	1.07598	1.1256	1.04973	1.08377	0.82129	0.875807	0.898844	0.865314	1.25246	0.00240584
ENSRNOP00000024710	hemopexin	Hpx	pep chromosome:Rnor_6.0:1:170423483:170431073:-1 gene:ENSRNOG00000018257.5 transcript:ENSRNOT00000024710.5 gene_biotype:protein_coding transcript_biotype:protein_coding gene_symbol:Hpx description:hemopexin [Source:RGD Symbol;Acc:62040]	56.96	26	26	116	460	51.3183	7.6499	0.981705	1.04212	1.10422	1.04268	0.790563	0.891757	0.815237	0.832519	1.25244	0.0108034
ENSRNOP00000006708	CDKN2A interacting protein N-terminal like	Cdkn2aipnl	pep chromosome:Rnor_6.0:10:37422647:37432081:1 gene:ENSRNOG00000005024.4 transcript:ENSRNOT00000006708.4 gene_biotype:protein_coding transcript_biotype:protein_coding gene_symbol:Cdkn2aipnl description:CDKN2A interacting protein N-terminal like [Source:RGD Symbol;Acc:1308696]	8.62	1	1	2	116	13.1885	5.2876	1.08199	1.13397	1.09113	1.10236	0.926078	0.791837	0.923925	0.880614	1.25181	0.00931838
ENSRNOP00000006591	nucleophosmin 1	Npm1	pep chromosome:Rnor_6.0:10:18080950:18090950:-1 gene:ENSRNOG00000004616.8 transcript:ENSRNOT00000006591.7 gene_biotype:protein_coding transcript_biotype:protein_coding gene_symbol:Npm1 description:nucleophosmin 1 [Source:RGD Symbol;Acc:3192]	53.42	14	14	49	292	32.5398	4.76709	1.00056	1.15869	1.07436	1.07787	0.90947	0.804638	0.869489	0.861199	1.25159	0.0169204
ENSRNOP00000067149	dystrobrevin binding protein 1	Dtnbp1	pep chromosome:Rnor_6.0:17:20090246:20182206:1 gene:ENSRNOG00000048719.2 transcript:ENSRNOT00000074600.2 gene_biotype:protein_coding transcript_biotype:protein_coding gene_symbol:Dtnbp1 description:dystrobrevin binding protein 1 [Source:MGI Symbol;Acc:MGI:2137586]	3.69	1	1	1	352	39.7756	4.84326	0.962716	1.12901	1.06551	1.05241	0.867223	0.831628	0.824009	0.840953	1.25145	0.0136043
ENSRNOP00000063915	Ras homolog, mTORC1 binding	Rheb	pep chromosome:Rnor_6.0:4:6827429:6873383:1 gene:ENSRNOG00000050578.2 transcript:ENSRNOT00000071737.2 gene_biotype:protein_coding transcript_biotype:protein_coding gene_symbol:Rheb description:Ras homolog, mTORC1 binding [Source:RGD Symbol;Acc:621840]	24.59	5	5	14	183	20.2814	6.32861	1.08862	1.10626	1.05814	1.08434	0.822429	0.927658	0.8493	0.866462	1.25145	0.00323422
[truncated: 6,607 more rows]

## Sheet: LWPE_vs_Model
Accession	Protein Name	Gene Name	Description	Coverage	Unique Peptides	Peptides	PSMs	AAs	MW [kDa]	calc. pI	D4/REF	D9/REF	D11/REF	average LWPE	B7/REF	B8/REF	B11/REF	average Model	LWPE/Model	t test p value
[truncated: 7,520 more rows]
